# Supplementary material for: RNA-Seq Reveals Adaptation Strategy in Grass Carp (Ctenopharyngodon idella) Under Hypersaline Conditions
Source: Int J Mol Sci. 2025 Mar 24;26(7):2930. doi: 10.3390/ijms26072930 (PMC11989157; doi:10.3390/ijms26072930)
Supplement: Supplementary file 1 [file ijms-26-02930-s001.zip]

Archive with 5 entries (5 files):
- Table S2.csv
- TableS1.csv
- FigureS2.pdf
- FigureS1.pdf
- Table S3.csv
