# Supplementary material for: RNA-Seq Reveals Adaptation Strategy in Grass Carp (Ctenopharyngodon idella) Under Hypersaline Conditions
Source: Int J Mol Sci. 2025 Mar 24;26(7):2930. doi: 10.3390/ijms26072930 (PMC11989157; doi:10.3390/ijms26072930)
Supplement: Supplementary file 1 [file ijms-26-02930-s001.zip › Table S2.csv]

Gene ID	Gene Name	Gene Description	ppt8_vs_ppt0	ppt4_vs_ppt0	ppt8_vs_ppt4	Sum
3499			461	797	3055	3499
gene-slc25a34	slc25a34	solute carrier family 25 member 34, transcript variant X2	no|down	yes|down	no|down	1
gene-fam114a1	fam114a1	family with sequence similarity 114 member A1, transcript variant X1	no|down	yes|down	yes|up	2
gene-echdc3	echdc3	enoyl CoA hydratase domain containing 3, transcript variant X1	no|down	no|up	yes|down	1
gene-slc25a39	slc25a39	solute carrier family 25 member 39, transcript variant X1	no|down	no|up	yes|down	1
gene-LOC127522084	LOC127522084	GTPase IMAP family member 8-like	no|down	no|up	yes|down	1
gene-bcl6ab	bcl6ab	BCL6A transcription repressor b	yes|down	no|up	yes|down	2
gene-bcl6aa	bcl6aa	BCL6A transcription repressor a	no|down	no|up	yes|down	1
gene-orc3	orc3	origin recognition complex, subunit 3	no|up	no|down	yes|up	1
gene-LOC127512363	LOC127512363	E3 ubiquitin-protein ligase RNF144A-like, transcript variant X3	no|down	no|up	yes|down	1
gene-zgc_110366	zgc:110366	uncharacterized protein LOC550476 homolog, transcript variant X1	no|down	no|up	yes|down	1
gene-pipox	pipox	pipecolic acid oxidase, transcript variant X1	no|down	no|up	yes|down	1
gene-slc26a3.2	slc26a3.2	solute carrier family 26 member 3, tandem duplicate 2, transcript variant X1	no|down	yes|down	no|up	1
gene-sap30bp	sap30bp	SAP30 binding protein	no|up	no|down	yes|up	1
gene-abtb1	abtb1	ankyrin repeat and BTB (POZ) domain containing 1	no|down	no|up	yes|down	1
gene-samsn1a	samsn1a	SAM domain, SH3 domain and nuclear localisation signals 1a	no|up	no|down	yes|up	1
gene-megf11	megf11	multiple EGF-like-domains 11, transcript variant X1	no|up	no|down	yes|up	1
gene-LOC127507331	LOC127507331	monocyte chemotactic protein 1B, transcript variant X2	yes|down	no|up	yes|down	2
gene-mylkb	mylkb	myosin light chain kinase b	no|up	yes|up	no|down	1
gene-LOC127500538	LOC127500538	counting factor associated protein D-like	no|up	yes|up	yes|down	2
gene-srp14	srp14	signal recognition particle 14	no|down	yes|down	no|up	1
gene-znf407	znf407	zinc finger protein 407, transcript variant X1	no|up	no|down	yes|up	1
gene-LOC127501841	LOC127501841	uncharacterized LOC127501841	no|down	no|up	yes|down	1
gene-pgm1	pgm1	phosphoglucomutase 1	no|down	no|up	yes|down	1
gene-bhlhe41	bhlhe41	basic helix-loop-helix family, member e41	no|down	no|up	yes|down	1
gene-bhlhe40	bhlhe40	basic helix-loop-helix family, member e40	no|down	yes|down	no|up	1
gene-rps18	rps18	ribosomal protein S18	no|down	no|up	yes|down	1
gene-lipca	lipca	lipase, hepatic a	no|down	no|up	yes|down	1
gene-ppp1r1c	ppp1r1c	protein phosphatase 1, regulatory (inhibitor) subunit 1C, transcript variant X2	no|up	yes|up	yes|down	2
gene-pdxdc1	pdxdc1	pyridoxal-dependent decarboxylase domain containing 1, transcript variant X1	no|down	yes|down	no|up	1
gene-ddr2b	ddr2b	discoidin domain receptor tyrosine kinase 2b, transcript variant X1	yes|up	yes|up	no|up	2
gene-plcb2	plcb2	phospholipase C, beta 2, transcript variant X1	no|down	no|up	yes|down	1
gene-hopx	hopx	HOP homeobox	yes|down	no|up	yes|down	2
gene-LOC127511544	LOC127511544	uncharacterized LOC127511544	no|up	yes|down	yes|up	2
gene-LOC127515383	LOC127515383	cytochrome P450 2F2-like	yes|down	no|down	yes|down	2
gene-apaf1	apaf1	apoptotic peptidase activating factor 1, transcript variant X2	no|up	no|down	yes|up	1
gene-rhoab	rhoab	ras homolog gene family, member Ab, transcript variant X2	no|up	no|down	yes|up	1
gene-etv5b	etv5b	ETS variant transcription factor 5b, transcript variant X2	yes|up	no|up	yes|up	2
gene-bcorl1	bcorl1	BCL6 corepressor-like 1, transcript variant X1	no|up	no|down	yes|up	1
gene-pmm2	pmm2	phosphomannomutase 2	no|down	yes|down	yes|up	2
gene-dnm1l	dnm1l	dynamin 1-like, transcript variant X1	no|up	no|down	yes|up	1
gene-tmem199	tmem199	transmembrane protein 199	no|up	no|down	yes|up	1
gene-impa1	impa1	inositol monophosphatase 1	no|up	no|down	yes|up	1
gene-vapa	vapa	VAMP (vesicle-associated membrane protein)-associated protein A	yes|down	no|down	no|down	1
gene-zgc_136493	zgc:136493	uncharacterized protein LOC692276 homolog, transcript variant X1	no|up	no|down	yes|up	1
gene-trmu	trmu	tRNA 5-methylaminomethyl-2-thiouridylate methyltransferase	no|up	no|down	yes|up	1
gene-palb2	palb2	partner and localizer of BRCA2, transcript variant X2	no|up	no|down	yes|up	1
gene-tomm34	tomm34	translocase of outer mitochondrial membrane 34, transcript variant X2	no|up	no|down	yes|up	1
gene-tada2b	tada2b	transcriptional adaptor 2B	no|up	no|down	yes|up	1
gene-chka	chka	choline kinase alpha, transcript variant X1	no|down	no|up	yes|down	1
gene-acbd5a	acbd5a	acyl-CoA binding domain containing 5a	no|down	no|up	yes|down	1
gene-cyth3b	cyth3b	cytohesin 3b, transcript variant X1	yes|down	no|down	yes|down	2
gene-krt8	krt8	keratin 8	no|down	no|up	yes|down	1
gene-cyth3a	cyth3a	cytohesin 3a, transcript variant X1	no|down	yes|up	yes|down	2
gene-ppp1r10	ppp1r10	protein phosphatase 1, regulatory subunit 10	no|up	no|down	yes|up	1
gene-ssrp1a	ssrp1a	structure specific recognition protein 1a	no|up	no|down	yes|up	1
gene-sec22ba	sec22ba	SEC22 homolog B, vesicle trafficking protein a	no|down	yes|down	yes|up	2
gene-tmco3	tmco3	transmembrane and coiled-coil domains 3	no|down	yes|down	yes|up	2
gene-rad9a	rad9a	RAD9 checkpoint clamp component A	no|up	no|down	yes|up	1
gene-gch1	gch1	GTP cyclohydrolase 1	no|down	yes|up	yes|down	2
gene-slc25a44b	slc25a44b	solute carrier family 25 member 44b, transcript variant X1	no|up	yes|up	no|down	1
gene-strip1	strip1	striatin interacting protein 1, transcript variant X1	no|up	no|down	yes|up	1
gene-socs7	socs7	suppressor of cytokine signaling 7, transcript variant X1	no|down	no|down	yes|down	1
gene-lyrm5b	lyrm5b	LYR motif containing 5b, transcript variant X2	no|down	no|up	yes|down	1
gene-slc38a8a	slc38a8a	solute carrier family 38 member 8a	no|up	yes|down	yes|up	2
gene-susd2	susd2	sushi domain containing 2	no|down	no|up	yes|down	1
gene-wdhd1	wdhd1	WD repeat and HMG-box DNA binding protein 1, transcript variant X1	no|down	no|up	yes|down	1
gene-tmem88a	tmem88a	transmembrane protein 88 a	no|down	no|up	yes|down	1
gene-tbl2	tbl2	transducin beta like 2	no|down	yes|down	no|up	1
gene-apoc2	apoc2	apolipoprotein C-II	yes|down	no|up	yes|down	2
gene-aqp1a.2	aqp1a.2	aquaporin 1a (Colton blood group), tandem duplicate 2, transcript variant X1	no|down	yes|up	yes|down	2
gene-aqp1a.1	aqp1a.1	aquaporin 1a (Colton blood group), tandem duplicate 1	no|down	no|up	yes|down	1
gene-rragcb	rragcb	Ras-related GTP binding Cb	no|up	no|down	yes|up	1
gene-tdh	tdh	L-threonine dehydrogenase, transcript variant X2	no|down	no|up	yes|down	1
gene-rragca	rragca	Ras-related GTP binding Ca	no|up	no|down	yes|up	1
gene-klhl36	klhl36	kelch-like family member 36, transcript variant X2	no|up	no|down	yes|up	1
gene-si_dkey-246i14.3	si:dkey-246i14.3	ephrin A4	no|down	yes|down	yes|up	2
gene-erp44	erp44	endoplasmic reticulum protein 44, transcript variant X1	no|down	yes|down	no|up	1
gene-gsta.1	gsta.1	glutathione S-transferase, alpha tandem duplicate 1, transcript variant X13	no|down	no|up	yes|down	1
gene-gdf7	gdf7	growth differentiation factor 7	no|up	no|down	yes|up	1
gene-tmem244	tmem244	transmembrane protein 244, transcript variant X1	no|down	no|up	yes|down	1
gene-gdf2	gdf2	growth differentiation factor 2	no|down	no|up	yes|down	1
gene-LOC127523288	LOC127523288	phospholysine phosphohistidine inorganic pyrophosphate phosphatase-like, transcript variant X1	no|down	no|up	yes|down	1
gene-sod3a	sod3a	superoxide dismutase 3, extracellular a	no|down	no|up	yes|down	1
gene-def6c	def6c	DEF6 guanine nucleotide exchange factor c, transcript variant X1	no|down	no|up	yes|down	1
gene-pmt	pmt	phosphoethanolamine methyltransferase, transcript variant X1	yes|up	no|down	yes|up	2
gene-mmp13a	mmp13a	matrix metallopeptidase 13a	no|up	yes|down	yes|up	2
gene-LOC127523280	LOC127523280	angiopoietin-related protein 3-like	no|down	no|up	yes|down	1
gene-sirt2	sirt2	sirtuin 2 (silent mating type information regulation 2, homolog) 2 (S. cerevisiae), transcript variant X1	no|down	no|up	yes|down	1
gene-sirt3	sirt3	sirtuin 3, transcript variant X1	no|down	no|up	yes|down	1
gene-slc27a4	slc27a4	solute carrier family 27 member 4, transcript variant X1	no|up	no|down	yes|up	1
gene-cnpy1	cnpy1	canopy FGF signaling regulator 1	no|up	yes|down	yes|up	2
gene-nrbf2b	nrbf2b	nuclear receptor binding factor 2b	no|up	no|down	yes|up	1
gene-lrata	lrata	lecithin retinol acyltransferase a	yes|down	no|up	yes|down	2
gene-gucy1b1	gucy1b1	guanylate cyclase 1 soluble subunit beta 1	yes|down	no|up	yes|down	2
gene-LOC127494819	LOC127494819	uncharacterized LOC127494819	no|down	yes|down	yes|up	2
gene-nap1l1	nap1l1	nucleosome assembly protein 1-like 1, transcript variant X1	no|down	no|up	yes|down	1
gene-LOC127498357	LOC127498357	T cell receptor beta chain MC.7.G5, transcript variant X1	no|down	no|up	yes|down	1
gene-pnrc2	pnrc2	proline-rich nuclear receptor coactivator 2	no|up	no|down	yes|up	1
gene-LOC127510458	LOC127510458	uncharacterized LOC127510458	no|up	no|down	yes|up	1
gene-LOC127510459	LOC127510459	uncharacterized LOC127510459	no|up	no|down	yes|up	1
gene-pcsk9	pcsk9	proprotein convertase subtilisin/kexin type 9	yes|up	yes|up	no|up	2
gene-LOC127494814	LOC127494814	CD59B glycoprotein-like	no|down	yes|down	yes|up	2
gene-kdm1a	kdm1a	lysine (K)-specific demethylase 1a, transcript variant X1	no|up	no|down	yes|up	1
gene-samd8	samd8	sterile alpha motif domain containing 8, transcript variant X3	no|down	no|up	yes|down	1
gene-ppp2r2cb	ppp2r2cb	protein phosphatase 2, regulatory subunit B, gamma b, transcript variant X2	no|down	no|up	yes|down	1
gene-LOC127510035	LOC127510035	ER lumen protein-retaining receptor 3-like	no|down	no|up	yes|down	1
gene-lrrc59	lrrc59	leucine rich repeat containing 59	no|down	yes|down	no|up	1
gene-LOC127510037	LOC127510037	coiled-coil domain-containing protein 134-like	no|down	no|down	yes|up	1
gene-lrrc57	lrrc57	leucine rich repeat containing 57	no|up	no|down	yes|up	1
gene-etnk1	etnk1	ethanolamine kinase 1, transcript variant X1	no|down	no|up	yes|down	1
gene-znf106a	znf106a	zinc finger protein 106a	no|up	no|down	yes|up	1
gene-nudt5	nudt5	nudix (nucleoside diphosphate linked moiety X)-type motif 5	no|up	no|down	yes|up	1
gene-mtrex	mtrex	Mtr4 exosome RNA helicase	no|up	no|down	yes|up	1
gene-ND4L	ND4L	NADH dehydrogenase subunit 4L	no|down	no|up	yes|down	1
gene-sub1b	sub1b	SUB1 regulator of transcription b, transcript variant X1	no|up	no|down	yes|up	1
gene-ppm1j	ppm1j	protein phosphatase, Mg2+/Mn2+ dependent, 1J, transcript variant X1	no|down	no|up	yes|down	1
gene-slc43a1b	slc43a1b	solute carrier family 43 member 1b, transcript variant X1	no|up	yes|up	yes|down	2
gene-jmjd8	jmjd8	jumonji domain containing 8	no|down	yes|down	yes|up	2
gene-chaf1a	chaf1a	chromatin assembly factor 1, subunit A (p150), transcript variant X1	no|down	no|down	yes|up	1
gene-LOC127513844	LOC127513844	heme oxygenase	yes|up	no|down	yes|up	2
gene-abcf1	abcf1	ATP-binding cassette, sub-family F (GCN20), member 1, transcript variant X1	no|up	no|down	yes|up	1
gene-abcf3	abcf3	ATP-binding cassette, sub-family F (GCN20), member 3	no|up	no|down	yes|up	1
gene-ccdc106a	ccdc106a	coiled-coil domain containing 106a, transcript variant X2	no|down	no|down	yes|down	1
gene-ppm1e	ppm1e	protein phosphatase, Mg2+/Mn2+ dependent, 1E	no|down	no|up	yes|down	1
gene-ccdc90b	ccdc90b	coiled-coil domain containing 90B	no|up	no|down	yes|up	1
gene-fam136a	fam136a	family with sequence similarity 136 member A	no|up	no|down	yes|up	1
gene-trip10b	trip10b	thyroid hormone receptor interactor 10b	no|up	no|down	yes|up	1
gene-nudt1	nudt1	nudix (nucleoside diphosphate linked moiety X)-type motif 1, transcript variant X2	no|up	no|down	yes|up	1
gene-agpat2	agpat2	1-acylglycerol-3-phosphate O-acyltransferase 2 (lysophosphatidic acid acyltransferase, beta)	no|up	no|down	yes|up	1
gene-agpat3	agpat3	1-acylglycerol-3-phosphate O-acyltransferase 3, transcript variant X3	no|down	no|up	yes|down	1
gene-LOC127494927	LOC127494927	caseinolytic peptidase B protein homolog	no|up	yes|down	yes|up	2
gene-si_dkey-162b23.4	si:dkey-162b23.4	sodium/hydrogen exchanger 9B2, transcript variant X1	no|up	no|down	yes|up	1
gene-LOC127514620	LOC127514620	uncharacterized LOC127514620	no|down	yes|down	no|up	1
gene-yars1	yars1	tyrosyl-tRNA synthetase 1	no|down	yes|down	yes|up	2
gene-nt5c2b	nt5c2b	5'-nucleotidase, cytosolic IIb, transcript variant X1	no|down	no|up	yes|down	1
gene-nup93	nup93	nucleoporin 93	no|up	no|down	yes|up	1
gene-wdr3	wdr3	WD repeat domain 3	no|up	no|up	yes|up	1
gene-tep1	tep1	telomerase-associated protein 1, transcript variant X1	no|down	no|down	yes|up	1
gene-slc37a3	slc37a3	solute carrier family 37 member 3, transcript variant X2	no|down	yes|down	no|up	1
gene-LOC127504498	LOC127504498	collagen alpha-1(XX) chain	no|down	no|up	yes|down	1
gene-steap4	steap4	STEAP family member 4, transcript variant X1	no|down	yes|down	yes|up	2
gene-casp9	casp9	caspase 9, apoptosis-related cysteine peptidase	yes|up	no|up	no|up	1
gene-phyh	phyh	phytanoyl-CoA 2-hydroxylase	no|down	no|up	yes|down	1
gene-nfia	nfia	nuclear factor I/A, transcript variant X1	no|down	no|up	yes|down	1
gene-LOC127504786	LOC127504786	small integral membrane protein 4	no|down	no|up	yes|down	1
gene-atad2b	atad2b	ATPase family AAA domain containing 2B, transcript variant X1	no|up	no|down	yes|up	1
gene-lonrf1l	lonrf1l	LON peptidase N-terminal domain and ring finger 1, like	no|down	no|up	yes|down	1
gene-LOC127495031	LOC127495031	uncharacterized LOC127495031, transcript variant X2	no|down	yes|down	yes|up	2
gene-zdhhc3a	zdhhc3a	zinc finger DHHC-type palmitoyltransferase 3a, transcript variant X1	no|down	no|up	yes|down	1
gene-pgm2	pgm2	phosphoglucomutase 2	no|up	yes|up	yes|down	2
gene-lrpap1	lrpap1	low density lipoprotein receptor-related protein associated protein 1	no|down	yes|down	no|up	1
gene-kmt2cb	kmt2cb	lysine (K)-specific methyltransferase 2Cb, transcript variant X1	no|down	no|up	yes|down	1
gene-hspa14	hspa14	heat shock protein 14, transcript variant X1	no|up	no|down	yes|up	1
gene-shc2	shc2	SHC (Src homology 2 domain containing) transforming protein 2, transcript variant X1	no|down	yes|up	yes|down	2
gene-alpk1	alpk1	alpha-kinase 1	no|up	yes|down	yes|up	2
gene-ing1	ing1	inhibitor of growth family, member 1	no|up	no|down	yes|up	1
gene-cep97	cep97	centrosomal protein 97, transcript variant X1	no|up	yes|down	yes|up	2
gene-bida	bida	BH3 interacting domain death agonist	no|down	yes|down	no|up	1
gene-heca	heca	hdc homolog, cell cycle regulator, transcript variant X1	no|down	no|up	yes|down	1
gene-LOC127514538	LOC127514538	uncharacterized LOC127514538	no|down	no|up	yes|down	1
gene-fam189a2	fam189a2	family with sequence similarity 189 member A2	no|down	no|up	yes|down	1
gene-LOC127515735	LOC127515735	inactive ubiquitin carboxyl-terminal hydrolase 53, transcript variant X1	no|down	no|up	yes|down	1
gene-ing2	ing2	inhibitor of growth family, member 2	no|up	no|down	yes|up	1
gene-rps15	rps15	ribosomal protein S15	no|down	no|up	yes|down	1
gene-oxr1a	oxr1a	oxidation resistance 1a, transcript variant X2	no|down	no|up	yes|down	1
gene-oxr1b	oxr1b	oxidation resistance 1b, transcript variant X1	no|down	no|up	yes|down	1
gene-si_ch73-52e5.2	si:ch73-52e5.2	protein THEM6, transcript variant X1	no|up	no|down	yes|up	1
gene-LOC127513716	LOC127513716	uncharacterized LOC127513716	no|down	no|up	yes|down	1
gene-tcaim	tcaim	T cell activation inhibitor, mitochondrial, transcript variant X1	no|down	no|up	yes|down	1
gene-adkb	adkb	adenosine kinase b, transcript variant X1	yes|up	no|up	yes|up	2
gene-acadm	acadm	acyl-CoA dehydrogenase medium chain	no|down	no|up	yes|down	1
gene-LOC127511540	LOC127511540	uncharacterized LOC127511540, transcript variant X2	no|up	no|down	yes|up	1
gene-slc19a1	slc19a1	solute carrier family 19 member 1, transcript variant X1	no|down	no|up	yes|down	1
gene-pnp4b	pnp4b	purine nucleoside phosphorylase 4b	no|down	no|up	yes|down	1
gene-vcam1b	vcam1b	vascular cell adhesion molecule 1b, transcript variant X1	no|up	yes|up	no|down	1
gene-nfkbie	nfkbie	nuclear factor of kappa light polypeptide gene enhancer in B-cells inhibitor, epsilon	no|up	no|down	yes|up	1
gene-cd151	cd151	CD151 molecule, transcript variant X3	yes|down	no|up	yes|down	2
gene-LOC127502406	LOC127502406	polyphosphoinositide phosphatase-like, transcript variant X1	no|down	yes|down	no|up	1
gene-apoa1b	apoa1b	apolipoprotein A-Ib	no|down	no|up	yes|down	1
gene-apoa1a	apoa1a	apolipoprotein A-Ia	yes|down	no|down	yes|down	2
gene-rplp0	rplp0	ribosomal protein, large, P0	no|down	no|up	yes|down	1
gene-LOC127511545	LOC127511545	cytidine monophosphate-N-acetylneuraminic acid hydroxylase-like, transcript variant X1	no|down	no|up	yes|down	1
gene-rplp2	rplp2	ribosomal protein, large P2	no|down	no|up	yes|down	1
gene-vezf1b	vezf1b	vascular endothelial zinc finger 1b, transcript variant X1	no|up	no|down	yes|up	1
gene-rps26l	rps26l	ribosomal protein S26, like	no|down	no|up	yes|down	1
gene-LOC127506157	LOC127506157	uncharacterized LOC127506157	no|down	no|up	yes|down	1
gene-c10h21orf91	c10h21orf91	chromosome 10 C21orf91 homolog, transcript variant X2	no|up	yes|up	no|down	1
gene-slc25a32a	slc25a32a	solute carrier family 25 member 32a	no|down	no|down	yes|down	1
gene-LOC127501578	LOC127501578	uncharacterized LOC127501578	no|up	no|up	yes|up	1
gene-dmac2	dmac2	distal membrane arm assembly component 2	no|up	no|down	yes|up	1
gene-si_dkey-190g11.3	si:dkey-190g11.3	uncharacterized protein LOC567059 homolog, transcript variant X2	yes|down	no|up	yes|down	2
gene-atp11c	atp11c	ATPase phospholipid transporting 11C, transcript variant X1	yes|down	no|down	no|down	1
gene-pmepa1	pmepa1	prostate transmembrane protein, androgen induced 1, transcript variant X1	no|down	no|up	yes|down	1
gene-cdc25b	cdc25b	cell division cycle 25B	yes|up	no|down	yes|up	2
gene-hsp90b1	hsp90b1	heat shock protein 90, beta (grp94), member 1	no|down	yes|down	yes|up	2
gene-sp4	sp4	sp4 transcription factor	no|down	no|up	yes|down	1
gene-tceanc2	tceanc2	transcription elongation factor A (SII) N-terminal and central domain containing 2	yes|up	no|up	yes|up	2
gene-urad	urad	ureidoimidazoline (2-oxo-4-hydroxy-4-carboxy-5-) decarboxylase	no|down	no|up	yes|down	1
gene-cxcr3.3	cxcr3.3	chemokine (C-X-C motif) receptor 3, tandem duplicate 3	no|up	no|down	yes|up	1
gene-wnt5a	wnt5a	wingless-type MMTV integration site family, member 5a	no|down	no|up	yes|down	1
gene-pde4ca	pde4ca	phosphodiesterase 4C, cAMP-specific a, transcript variant X1	no|up	no|down	yes|up	1
gene-depdc5	depdc5	DEP domain containing 5, GATOR1 subcomplex subunit, transcript variant X1	no|down	no|up	yes|down	1
gene-LOC127505769	LOC127505769	asparagine--tRNA ligase, cytoplasmic-like	yes|up	no|down	yes|up	2
gene-LOC127496885	LOC127496885	uncharacterized LOC127496885	no|down	no|up	yes|down	1
gene-LOC127508929	LOC127508929	uncharacterized LOC127508929, transcript variant X4	no|down	no|up	yes|down	1
gene-aldh3a2a	aldh3a2a	aldehyde dehydrogenase 3 family, member A2a, transcript variant X5	no|down	no|up	yes|down	1
gene-klf12b	klf12b	Kruppel-like factor 12b, transcript variant X2	no|down	no|up	yes|down	1
gene-tmem82	tmem82	transmembrane protein 82, transcript variant X1	no|down	no|up	yes|down	1
gene-igsf9bb	igsf9bb	immunoglobulin superfamily, member 9Bb, transcript variant X1	no|down	yes|up	yes|down	2
gene-aadat	aadat	aminoadipate aminotransferase, transcript variant X1	no|down	no|up	yes|down	1
gene-LOC127496391	LOC127496391	inositol-3-phosphate synthase 1-A-like	no|up	no|down	yes|up	1
gene-mlf2	mlf2	myeloid leukemia factor 2	no|down	no|up	yes|down	1
gene-tars1	tars1	threonyl-tRNA synthetase 1	no|down	yes|down	yes|up	2
gene-acmsd	acmsd	aminocarboxymuconate semialdehyde decarboxylase	no|down	no|up	yes|down	1
gene-enosf1	enosf1	enolase superfamily member 1	no|down	no|up	yes|down	1
gene-apcs	apcs	amyloid P component, serum	no|down	no|down	yes|down	1
gene-med18	med18	mediator of RNA polymerase II transcription, subunit 18 homolog (yeast)	no|up	no|down	yes|up	1
gene-med16	med16	mediator complex subunit 16, transcript variant X2	no|down	yes|down	yes|up	2
gene-gda	gda	guanine deaminase	yes|down	no|up	yes|down	2
gene-LOC127519823	LOC127519823	natural killer cell receptor 2B4-like, transcript variant X1	yes|down	no|down	yes|down	2
gene-znf280d	znf280d	zinc finger protein 280D, transcript variant X1	no|up	no|down	yes|up	1
gene-pih1d1	pih1d1	PIH1 domain containing 1, transcript variant X1	no|down	no|up	yes|down	1
gene-pfkfb3	pfkfb3	6-phosphofructo-2-kinase/fructose-2,6-biphosphatase 3, transcript variant X3	no|up	no|down	yes|up	1
gene-abhd17c	abhd17c	abhydrolase domain containing 17C, depalmitoylase	no|up	no|down	yes|up	1
gene-LOC127494341	LOC127494341	cytochrome P450 4V2	no|down	no|up	yes|down	1
gene-cpt1b	cpt1b	carnitine palmitoyltransferase 1B (muscle)	no|down	no|up	yes|down	1
gene-si_dkey-122a22.2	si:dkey-122a22.2	uncharacterized si:dkey-122a22.2, transcript variant X1	no|up	no|down	yes|up	1
gene-cd79b	cd79b	CD79b molecule, immunoglobulin-associated beta	no|up	yes|up	no|down	1
gene-LOC127517252	LOC127517252	hereditary hemochromatosis protein homolog, transcript variant X1	no|down	no|up	yes|down	1
gene-adam15	adam15	ADAM metallopeptidase domain 15, transcript variant X1	no|down	yes|up	yes|down	2
gene-ndfip2	ndfip2	Nedd4 family interacting protein 2	no|down	no|up	yes|down	1
gene-zmynd8	zmynd8	zinc finger, MYND-type containing 8, transcript variant X1	no|down	no|down	yes|down	1
gene-tpm2	tpm2	tropomyosin 2 (beta), transcript variant X4	no|down	no|up	yes|down	1
gene-slc13a1	slc13a1	solute carrier family 13 member 1	yes|down	no|down	yes|down	2
gene-tifa	tifa	TRAF interacting protein with forkhead associated domain, transcript variant X2	no|up	yes|down	yes|up	2
gene-LOC127517721	LOC127517721	acylamino-acid-releasing enzyme-like, transcript variant X1	no|down	yes|down	yes|up	2
gene-cbx1a	cbx1a	chromobox homolog 1a (HP1 beta homolog Drosophila), transcript variant X2	no|down	no|up	yes|down	1
gene-gnav1	gnav1	guanine nucleotide binding protein (G protein) alpha v1	no|up	yes|up	yes|down	2
gene-LOC127512514	LOC127512514	D-amino-acid oxidase-like	yes|down	no|up	yes|down	2
gene-eef1e1	eef1e1	eukaryotic translation elongation factor 1 epsilon 1	no|up	no|down	yes|up	1
gene-rbp7b	rbp7b	retinol binding protein 7b, cellular, transcript variant X1	no|down	yes|down	no|up	1
gene-LOC127524905	LOC127524905	rho-related BTB domain-containing protein 3-like, transcript variant X1	no|down	no|up	yes|down	1
gene-dscama	dscama	Down syndrome cell adhesion molecule a, transcript variant X1	yes|down	no|up	yes|down	2
gene-tram1	tram1	translocation associated membrane protein 1	no|down	yes|down	yes|up	2
gene-LOC127503570	LOC127503570	RNA polymerase II elongation factor ELL2-like	yes|down	yes|up	yes|down	3
gene-stk16	stk16	serine/threonine kinase 16	no|up	no|down	yes|up	1
gene-zpax4	zpax4	zona pellucida protein AX 4	no|down	no|up	yes|down	1
gene-LOC127503578	LOC127503578	rho-related BTB domain-containing protein 3-like	no|down	yes|up	yes|down	2
gene-stk19	stk19	serine/threonine kinase 19, transcript variant X1	no|down	no|down	yes|up	1
gene-grb2a	grb2a	growth factor receptor-bound protein 2a	no|up	no|down	yes|up	1
gene-tdp1	tdp1	tyrosyl-DNA phosphodiesterase 1, transcript variant X1	no|down	no|up	yes|down	1
gene-LOC127517386	LOC127517386	ras-related protein Rab-20-like	no|up	no|down	yes|up	1
gene-LOC127496176	LOC127496176	mitogen-activated protein kinase kinase kinase kinase 5, transcript variant X1	no|down	no|up	yes|down	1
gene-LOC127517381	LOC127517381	GRAM domain-containing protein 2B, transcript variant X1	yes|down	no|up	yes|down	2
gene-gpd1b	gpd1b	glycerol-3-phosphate dehydrogenase 1b	yes|down	no|up	yes|down	2
gene-terfa	terfa	telomeric repeat binding factor a, transcript variant X1	no|down	no|up	yes|down	1
gene-aifm2	aifm2	apoptosis inducing factor mitochondria associated 2, transcript variant X2	yes|up	no|down	yes|up	2
gene-ak2	ak2	adenylate kinase 2, transcript variant X1	no|down	no|up	yes|down	1
gene-pgls	pgls	6-phosphogluconolactonase, transcript variant X1	no|up	yes|up	no|down	1
gene-masp1	masp1	MBL associated serine protease 1, transcript variant X1	no|down	no|up	yes|down	1
gene-LOC127522766	LOC127522766	dynein heavy chain domain-containing protein 1	no|down	no|up	yes|down	1
gene-lyl1	lyl1	LYL1 basic helix-loop-helix family member, transcript variant X1	no|down	no|up	yes|down	1
gene-ier3ip1	ier3ip1	immediate early response 3 interacting protein 1	no|down	no|up	yes|down	1
gene-cpdp	cpdp	CPD photolyase, transcript variant X1	yes|down	no|down	no|down	1
gene-ldhd	ldhd	lactate dehydrogenase D	no|down	no|up	yes|down	1
gene-sec16b	sec16b	SEC16 homolog B, endoplasmic reticulum export factor, transcript variant X1	no|down	yes|down	no|up	1
gene-LOC127519298	LOC127519298	interferon-induced GTP-binding protein Mx-like, transcript variant X6	no|down	no|down	yes|down	1
gene-rep15	rep15	RAB15 effector protein	no|up	yes|up	yes|down	2
gene-chkb	chkb	choline kinase beta	no|up	no|down	yes|up	1
gene-LOC127500496	LOC127500496	Ig kappa chain V region 3368-like	no|up	yes|up	yes|down	2
gene-tox4a	tox4a	TOX high mobility group box family member 4 a	no|up	no|down	yes|up	1
gene-LOC127500499	LOC127500499	Ig kappa-b4 chain C region-like	no|up	no|up	yes|down	1
gene-tsc1b	tsc1b	TSC complex subunit 1b, transcript variant X1	no|down	no|up	yes|down	1
gene-LOC127516385	LOC127516385	cytochrome P450 7A1	no|down	no|down	yes|up	1
gene-cped1	cped1	cadherin-like and PC-esterase domain containing 1, transcript variant X1	no|down	no|up	yes|down	1
gene-wdr83	wdr83	WD repeat domain containing 83	no|up	no|down	yes|up	1
gene-stam	stam	signal transducing adaptor molecule (SH3 domain and ITAM motif) 1	no|up	no|down	yes|up	1
gene-shroom4	shroom4	shroom family member 4, transcript variant X1	yes|up	yes|up	no|up	2
gene-map1lc3c	map1lc3c	microtubule-associated protein 1 light chain 3 gamma, transcript variant X1	yes|down	no|down	yes|down	2
gene-gemin5	gemin5	gem (nuclear organelle) associated protein 5, transcript variant X1	no|down	no|down	yes|up	1
gene-nfe2l2b	nfe2l2b	nfe2 like bZIP transcription factor 2b, transcript variant X1	no|down	no|up	yes|down	1
gene-LOC127523968	LOC127523968	60S ribosomal protein L19-like	no|down	no|up	yes|down	1
gene-nfkbiaa	nfkbiaa	nuclear factor of kappa light polypeptide gene enhancer in B-cells inhibitor, alpha a	no|up	yes|down	yes|up	2
gene-LOC127515874	LOC127515874	uncharacterized LOC127515874	no|down	yes|up	yes|down	2
gene-sinhcafl	sinhcafl	SIN3-HDAC complex associated factor, like, transcript variant X1	no|up	yes|up	no|down	1
gene-irs2b	irs2b	insulin receptor substrate 2b	no|up	no|down	yes|up	1
gene-LOC127507459	LOC127507459	Ig mu chain C region membrane-bound form-like	no|up	yes|up	no|down	1
gene-uba3	uba3	ubiquitin-like modifier activating enzyme 3, transcript variant X1	no|up	no|down	yes|up	1
gene-LOC127507452	LOC127507452	Ig mu chain C region membrane-bound form-like	no|up	yes|up	no|up	1
gene-uba5	uba5	ubiquitin-like modifier activating enzyme 5, transcript variant X1	no|down	yes|down	no|up	1
gene-bco2a	bco2a	beta-carotene oxygenase 2a	no|down	no|up	yes|down	1
gene-hadhaa	hadhaa	hydroxyacyl-CoA dehydrogenase trifunctional multienzyme complex subunit alpha a	no|down	no|up	yes|down	1
gene-znf143b	znf143b	zinc finger protein 143b, transcript variant X1	no|up	no|down	yes|up	1
gene-skor2	skor2	SKI family transcriptional corepressor 2, transcript variant X1	no|down	no|up	yes|down	1
gene-cbln11	cbln11	cerebellin 11	yes|up	yes|down	yes|up	3
gene-slc26a11	slc26a11	solute carrier family 26 member 11	no|up	no|down	yes|up	1
gene-spdya	spdya	speedy/RINGO cell cycle regulator family member A, transcript variant X2	no|up	yes|up	no|down	1
gene-larp7	larp7	La ribonucleoprotein 7, transcriptional regulator	no|up	no|down	yes|up	1
gene-emd	emd	emerin	no|down	yes|up	yes|down	2
gene-brms1la	brms1la	BRMS1 like transcriptional repressor a	no|up	no|down	yes|up	1
gene-cd9a	cd9a	CD9 molecule a, transcript variant X1	no|down	yes|down	no|up	1
gene-zgc_101810	zgc:101810	uncharacterized protein LOC493612 homolog	no|up	yes|up	no|down	1
gene-LOC127511155	LOC127511155	gastrula zinc finger protein XlCGF8.2DB-like, transcript variant X1	no|up	no|down	yes|up	1
gene-LOC127516891	LOC127516891	alveolar macrophage chemotactic factor 2	no|up	yes|down	yes|up	2
gene-chl1a	chl1a	cell adhesion molecule L1-like a, transcript variant X4	yes|down	no|up	yes|down	2
gene-trim47	trim47	tripartite motif containing 47	no|up	no|down	yes|up	1
gene-gpia	gpia	glucose-6-phosphate isomerase a	no|down	no|up	yes|down	1
gene-afg1la	afg1la	AFG1 like ATPase a	no|up	no|down	yes|up	1
gene-mmd	mmd	monocyte to macrophage differentiation-associated, transcript variant X1	no|up	yes|up	no|down	1
gene-tmco1	tmco1	transmembrane and coiled-coil domains 1	no|down	yes|down	no|up	1
gene-tbc1d12a	tbc1d12a	TBC1 domain family, member 12a	no|up	no|down	yes|up	1
gene-ogal	ogal	O-GlcNAcase like	no|down	no|up	yes|down	1
gene-myt1a	myt1a	myelin transcription factor 1a, transcript variant X1	yes|up	no|up	no|up	1
gene-rpp25l	rpp25l	ribonuclease P/MRP 25 subunit-like	no|up	no|down	yes|up	1
gene-miox	miox	myo-inositol oxygenase	no|down	no|up	yes|down	1
gene-zpr1	zpr1	ZPR1 zinc finger	no|up	no|down	yes|up	1
gene-radil2a	radil2a	Ras association and DIL domains 2a, transcript variant X4	no|down	no|up	yes|down	1
gene-fam184aa	fam184aa	family with sequence similarity 184 member Aa, transcript variant X1	no|down	no|up	yes|down	1
gene-hmgcl	hmgcl	3-hydroxy-3-methylglutaryl-CoA lyase	no|down	no|up	yes|down	1
gene-dph7	dph7	diphthamide biosynthesis 7, transcript variant X1	no|up	no|down	yes|up	1
gene-dph6	dph6	diphthamine biosynthesis 6	no|up	no|down	yes|up	1
gene-dph1	dph1	diphthamide biosynthesis 1	no|up	no|down	yes|up	1
gene-prg4b	prg4b	proteoglycan 4b	no|up	no|down	yes|up	1
gene-cab39l1	cab39l1	calcium binding protein 39, like 1, transcript variant X1	no|up	no|down	yes|up	1
gene-relb	relb	v-rel avian reticuloendotheliosis viral oncogene homolog B, transcript variant X1	no|up	yes|down	yes|up	2
gene-cd99l2	cd99l2	CD99 molecule-like 2, transcript variant X1	no|down	no|up	yes|down	1
gene-LOC127510609	LOC127510609	gastrula zinc finger protein XlCGF57.1-like	no|up	no|down	yes|up	1
gene-thap12a	thap12a	THAP domain containing 12a	no|up	no|down	yes|up	1
gene-pkp2	pkp2	plakophilin 2	no|down	yes|up	yes|down	2
gene-LOC127510606	LOC127510606	uromodulin-like, transcript variant X1	yes|down	no|up	yes|down	2
gene-zc3h10	zc3h10	zinc finger CCCH-type containing 10, transcript variant X2	no|up	no|down	yes|up	1
gene-LOC127510602	LOC127510602	uncharacterized LOC127510602, transcript variant X2	no|down	no|up	yes|down	1
gene-ppp1r3c2a	ppp1r3c2a	protein phosphatase 1 regulatory subunit 3C2, duplicate a, transcript variant X2	no|down	no|down	yes|down	1
gene-hcfc1a	hcfc1a	host cell factor C1a, transcript variant X1	no|up	yes|down	yes|up	2
gene-LOC127494157	LOC127494157	glutathione S-transferase P, transcript variant X2	no|down	no|up	yes|down	1
gene-sult1st6	sult1st6	sulfotransferase family 1, cytosolic sulfotransferase 6	no|down	no|up	yes|down	1
gene-rtn4a	rtn4a	reticulon 4a, transcript variant X1	no|down	no|up	yes|down	1
gene-reep5	reep5	receptor accessory protein 5	no|down	yes|up	yes|down	2
gene-LOC127495737	LOC127495737	gastrula zinc finger protein XlCGF8.2DB-like, transcript variant X1	no|up	no|down	yes|up	1
gene-si_ch211-235m3.5	si:ch211-235m3.5	BICD family-like cargo adapter 1	no|up	no|down	yes|up	1
gene-gja12.1	gja12.1	gap junction protein, alpha 12.1	yes|up	no|down	yes|up	2
gene-reep1	reep1	receptor accessory protein 1, transcript variant X1	no|down	no|up	yes|down	1
gene-LOC127515498	LOC127515498	acyl-CoA dehydrogenase family member 11-like, transcript variant X1	no|down	no|up	yes|down	1
gene-sat1b	sat1b	spermidine/spermine N1-acetyltransferase 1b, transcript variant X1	no|down	yes|down	no|up	1
gene-si_dkey-200l5.4	si:dkey-200l5.4	uncharacterized si:dkey-200l5.4, transcript variant X1	no|down	no|up	yes|down	1
gene-eif4e1c	eif4e1c	eukaryotic translation initiation factor 4E family member 1c	no|up	no|down	yes|up	1
gene-carm1l	carm1l	coactivator-associated arginine methyltransferase 1, like, transcript variant X1	no|up	no|down	yes|up	1
gene-si_dkey-69o16.5	si:dkey-69o16.5	Alpha-aspartyl dipeptidase-like, transcript variant X1	yes|down	no|up	yes|down	2
gene-rfk	rfk	riboflavin kinase	no|down	no|down	yes|up	1
gene-nexmifa	nexmifa	neurite extension and migration factor a	no|down	no|up	yes|down	1
gene-LOC127520854	LOC127520854	uncharacterized LOC127520854	no|down	yes|up	yes|down	2
gene-LOC127515659	LOC127515659	Y-box-binding protein 2-A-like, transcript variant X1	no|down	no|down	yes|down	1
gene-pgbd5	pgbd5	piggyBac transposable element derived 5	no|down	yes|down	no|down	1
gene-pdk2b	pdk2b	pyruvate dehydrogenase kinase 2b	no|down	no|up	yes|down	1
gene-pdk2a	pdk2a	pyruvate dehydrogenase kinase 2a	yes|down	no|down	yes|down	2
gene-thnsl2	thnsl2	threonine synthase-like 2, transcript variant X1	no|down	no|up	yes|down	1
gene-camkk1a	camkk1a	calcium/calmodulin-dependent protein kinase kinase 1, alpha a, transcript variant X1	no|up	yes|up	yes|down	2
gene-dqx1	dqx1	DEAQ box RNA-dependent ATPase 1	yes|up	no|down	yes|up	2
gene-lrrc47	lrrc47	leucine rich repeat containing 47	no|up	no|down	yes|up	1
gene-lrrc40	lrrc40	leucine rich repeat containing 40	no|up	no|down	yes|up	1
gene-shbg	shbg	sex hormone-binding globulin	no|up	no|down	yes|up	1
gene-nprl3	nprl3	NPR3-like, GATOR1 complex subunit, transcript variant X1	no|down	no|up	yes|down	1
gene-il34	il34	interleukin 34	no|down	yes|up	yes|down	2
gene-tbl3	tbl3	transducin beta like 3	no|up	no|up	yes|up	1
gene-dnmt3aa	dnmt3aa	DNA (cytosine-5-)-methyltransferase 3 alpha a, transcript variant X1	no|down	no|up	yes|down	1
gene-crispld2	crispld2	cysteine-rich secretory protein LCCL domain containing 2	no|up	yes|up	yes|down	2
gene-LOC127514383	LOC127514383	uncharacterized LOC127514383, transcript variant X2	no|down	no|up	yes|down	1
gene-abcg8	abcg8	ATP-binding cassette, sub-family G (WHITE), member 8, transcript variant X1	no|down	no|up	yes|down	1
gene-fam222bb	fam222bb	family with sequence similarity 222 member Bb	no|down	yes|down	no|up	1
gene-camk2b1	camk2b1	calcium/calmodulin-dependent protein kinase (CaM kinase) II beta 1, transcript variant X2	no|down	no|up	yes|down	1
gene-plin3	plin3	perilipin 3	no|down	no|down	yes|up	1
gene-caskin1	caskin1	CASK interacting protein 1, transcript variant X1	no|down	no|up	yes|down	1
gene-dnajc15	dnajc15	DnaJ (Hsp40) homolog, subfamily C, member 15	no|up	no|down	yes|up	1
gene-trappc5	trappc5	trafficking protein particle complex subunit 5	no|up	no|down	yes|up	1
gene-leo1	leo1	LEO1 homolog, Paf1/RNA polymerase II complex component	no|up	no|down	yes|up	1
gene-dnajc10	dnajc10	DnaJ (Hsp40) homolog, subfamily C, member 10	no|up	yes|down	yes|up	2
gene-pter	pter	phosphotriesterase related, transcript variant X2	no|down	yes|up	yes|down	2
gene-nup85	nup85	nucleoporin 85	no|up	no|down	yes|up	1
gene-pcmt	pcmt	protein-L-isoaspartate (D-aspartate) O-methyltransferase, transcript variant X2	no|down	no|up	yes|down	1
gene-klhl32	klhl32	kelch-like family member 32, transcript variant X1	no|down	no|up	yes|down	1
gene-LOC127501183	LOC127501183	H-2 class I histocompatibility antigen, Q9 alpha chain-like, transcript variant X2	no|down	yes|up	yes|down	2
gene-LOC127504486	LOC127504486	uncharacterized LOC127504486, transcript variant X3	yes|up	yes|up	no|up	2
gene-si_ch211-245h14.1	si:ch211-245h14.1	uncharacterized protein LOC563420 homolog, transcript variant X1	no|down	no|down	yes|down	1
gene-ctns	ctns	cystinosin, lysosomal cystine transporter	no|up	no|down	yes|up	1
gene-sar1b	sar1b	secretion associated, Ras related GTPase 1B, transcript variant X2	no|down	yes|down	yes|up	2
gene-amt	amt	aminomethyltransferase	no|down	no|up	yes|down	1
gene-ttc38	ttc38	tetratricopeptide repeat domain 38	no|down	no|up	yes|down	1
gene-cd302	cd302	CD302 molecule	no|down	no|up	yes|down	1
gene-pelo	pelo	pelota mRNA surveillance and ribosome rescue factor	no|down	yes|down	yes|up	2
gene-rsrp1	rsrp1	arginine/serine-rich protein 1, transcript variant X1	yes|down	no|up	yes|down	2
gene-cat	cat	catalase	no|down	no|up	yes|down	1
gene-aamdc	aamdc	adipogenesis associated, Mth938 domain containing, transcript variant X1	no|down	yes|up	yes|down	2
gene-acsl4b	acsl4b	acyl-CoA synthetase long chain family member 4b, transcript variant X2	no|up	no|down	yes|up	1
gene-atosa	atosa	atos homolog A	no|up	yes|up	yes|down	2
gene-zgc_112332	zgc:112332	uncharacterized protein LOC553712 homolog, transcript variant X1	no|down	yes|down	yes|up	2
gene-rint1	rint1	RAD50 interactor 1	no|down	yes|down	no|up	1
gene-LOC127496965	LOC127496965	free fatty acid receptor 3-like, transcript variant X2	no|up	yes|down	yes|up	2
gene-agr2	agr2	anterior gradient 2	no|down	yes|down	no|up	1
gene-junba	junba	JunB proto-oncogene, AP-1 transcription factor subunit a	no|up	no|down	yes|up	1
gene-LOC127495997	LOC127495997	histone deacetylase complex subunit SAP130-like	no|down	yes|down	no|up	1
gene-LOC127515700	LOC127515700	tripartite motif-containing protein 75-like, transcript variant X1	yes|down	no|down	no|down	1
gene-add1	add1	adducin 1 (alpha), transcript variant X1	no|down	no|up	yes|down	1
gene-upp2	upp2	uridine phosphorylase 2, transcript variant X1	no|down	no|up	yes|down	1
gene-syn3	syn3	synapsin III, transcript variant X2	no|down	no|up	yes|down	1
gene-fip1l1a	fip1l1a	FIP1 like 1a (S. cerevisiae), transcript variant X1	no|up	no|down	yes|up	1
gene-LOC127499766	LOC127499766	WASP homolog-associated protein with actin, membranes and microtubules, transcript variant X1	no|down	yes|down	no|up	1
gene-LOC127508385	LOC127508385	caspase-6	no|up	no|down	yes|up	1
gene-ankar	ankar	ankyrin and armadillo repeat containing	no|down	no|up	yes|down	1
gene-derl2	derl2	derlin 2	no|down	yes|down	no|up	1
gene-derl1	derl1	derlin 1	no|down	no|down	yes|up	1
gene-LOC127520216	LOC127520216	uncharacterized LOC127520216	yes|down	no|down	yes|down	2
gene-smad1	smad1	SMAD family member 1, transcript variant X1	no|up	no|down	yes|up	1
gene-nisch	nisch	nischarin, transcript variant X1	no|up	no|down	yes|up	1
gene-zgc_113333	zgc:113333	beta-N-acetylhexosaminidase	no|up	yes|up	yes|down	2
gene-LOC127505372	LOC127505372	cytochrome c oxidase subunit 4 isoform 2, mitochondrial, transcript variant X1	no|down	no|up	yes|down	1
gene-myofl	myofl	myoferlin like, transcript variant X2	no|up	no|down	yes|up	1
gene-prelid1a	prelid1a	PRELI domain containing 1a, transcript variant X1	no|down	no|up	yes|down	1
gene-hpda	hpda	4-hydroxyphenylpyruvate dioxygenase a	no|down	no|up	yes|down	1
gene-agrn	agrn	agrin, transcript variant X3	no|down	no|up	yes|down	1
gene-ugp2a	ugp2a	UDP-glucose pyrophosphorylase 2a	no|down	no|up	yes|down	1
gene-tpm4a	tpm4a	tropomyosin 4a, transcript variant X2	no|up	yes|up	no|down	1
gene-si_ch211-198n5.11	si:ch211-198n5.11	methylcrotonoyl-coenzyme A carboxylase 2	no|down	no|up	yes|down	1
gene-LOC127505209	LOC127505209	protein polyglycylase TTLL10-like, transcript variant X3	no|down	no|up	yes|down	1
gene-LOC127501982	LOC127501982	uncharacterized LOC127501982	yes|up	yes|up	yes|up	3
gene-LOC127505751	LOC127505751	LYR motif-containing protein 4B, transcript variant X1	no|up	no|down	yes|up	1
gene-LOC127501981	LOC127501981	uncharacterized LOC127501981, transcript variant X1	no|down	no|up	yes|down	1
gene-rprma	rprma	reprimo, TP53 dependent G2 arrest mediator candidate a	no|down	no|up	yes|down	1
gene-pleca	pleca	plectin a, transcript variant X1	no|down	no|up	yes|down	1
gene-LOC127501989	LOC127501989	24-hydroxycholesterol 7-alpha-hydroxylase	no|up	yes|up	yes|down	2
gene-pa2g4a	pa2g4a	proliferation-associated 2G4, a	yes|up	no|up	yes|up	2
gene-cpamd8	cpamd8	C3 and PZP like alpha-2-macroglobulin domain containing 8	no|down	yes|up	yes|down	2
gene-ahsg1	ahsg1	alpha-2-HS-glycoprotein 1, transcript variant X1	no|down	no|up	yes|down	1
gene-ahsg2	ahsg2	alpha-2-HS-glycoprotein 2	no|down	no|up	yes|down	1
gene-ociad2	ociad2	OCIA domain containing 2	no|down	no|up	yes|down	1
gene-ociad1	ociad1	OCIA domain containing 1	no|down	no|up	yes|down	1
gene-vcanb	vcanb	versican b	no|down	no|down	yes|up	1
gene-LOC127505990	LOC127505990	uncharacterized LOC127505990	no|down	no|up	yes|down	1
gene-LOC127505993	LOC127505993	uncharacterized LOC127505993	no|up	yes|down	yes|up	2
gene-mertka	mertka	c-mer proto-oncogene tyrosine kinase a	no|down	no|up	yes|down	1
gene-LOC127519854	LOC127519854	uncharacterized LOC127519854	no|up	yes|up	no|down	1
gene-cds2	cds2	CDP-diacylglycerol synthase (phosphatidate cytidylyltransferase) 2	no|up	no|down	yes|up	1
gene-ppp1r13l	ppp1r13l	protein phosphatase 1, regulatory subunit 13 like, transcript variant X1	no|up	yes|up	yes|down	2
gene-p4ha2	p4ha2	procollagen-proline, 2-oxoglutarate 4-dioxygenase (proline 4-hydroxylase), alpha polypeptide 2	yes|down	yes|down	no|down	2
gene-trim2b	trim2b	tripartite motif containing 2b, transcript variant X1	no|down	no|up	yes|down	1
gene-msrab	msrab	methionine sulfoxide reductase Ab, transcript variant X1	no|down	no|up	yes|down	1
gene-vcla	vcla	vinculin a, transcript variant X1	no|up	yes|up	no|down	1
gene-eef1da	eef1da	eukaryotic translation elongation factor 1 delta a (guanine nucleotide exchange protein), transcript variant X1	no|down	no|up	yes|down	1
gene-bhmt	bhmt	betaine-homocysteine methyltransferase	no|down	no|up	yes|down	1
gene-LOC127495979	LOC127495979	zinc finger and BTB domain-containing protein 47-like, transcript variant X1	no|down	no|up	yes|down	1
gene-gorasp1a	gorasp1a	golgi reassembly stacking protein 1a	no|down	yes|down	no|up	1
gene-tomm5	tomm5	translocase of outer mitochondrial membrane 5 homolog (yeast)	no|down	no|up	yes|down	1
gene-LOC127502986	LOC127502986	enoyl-[acyl-carrier-protein] reductase, mitochondrial	no|up	no|down	yes|up	1
gene-ext1b	ext1b	exostosin glycosyltransferase 1b	no|down	yes|down	no|up	1
gene-slc48a1b	slc48a1b	solute carrier family 48 member 1b	no|down	yes|up	yes|down	2
gene-LOC127503748	LOC127503748	proteinase-activated receptor 3	no|down	no|up	yes|down	1
gene-LOC127524733	LOC127524733	C-C motif chemokine 2	no|down	no|up	yes|down	1
gene-LOC127509713	LOC127509713	nuclear factor 7, brain-like	no|down	no|up	yes|down	1
gene-LOC127502616	LOC127502616	cholesterol 24-hydroxylase-like	no|down	no|up	yes|down	1
gene-LOC127524736	LOC127524736	protein hinderin-like, transcript variant X1	yes|down	no|down	no|down	1
gene-LOC127496986	LOC127496986	apolipoprotein A-I-like	yes|down	no|up	yes|down	2
gene-alas2	alas2	aminolevulinate, delta-, synthase 2, transcript variant X2	yes|down	no|up	yes|down	2
gene-map2k4a	map2k4a	mitogen-activated protein kinase kinase 4a, transcript variant X1	no|down	no|up	yes|down	1
gene-adck1	adck1	aarF domain containing kinase 1, transcript variant X1	no|up	no|down	yes|up	1
gene-LOC127513075	LOC127513075	unconventional myosin-XIX	no|up	no|down	yes|up	1
gene-LOC127496740	LOC127496740	isochorismatase domain-containing protein 2, transcript variant X1	no|down	no|up	yes|down	1
gene-gpr180	gpr180	G protein-coupled receptor 180	no|down	yes|down	yes|up	2
gene-slc27a2b	slc27a2b	solute carrier family 27 member 2b	no|down	no|up	yes|down	1
gene-lmbr1l	lmbr1l	limb development membrane protein 1-like, transcript variant X1	no|down	no|up	yes|down	1
gene-wu_fc17b08	wu:fc17b08	uncharacterized wu:fc17b08, transcript variant X1	no|up	no|down	yes|up	1
gene-rad21b	rad21b	RAD21 cohesin complex component b, transcript variant X1	no|down	no|up	yes|down	1
gene-LOC127513076	LOC127513076	carbohydrate-responsive element-binding protein	yes|down	no|up	yes|down	2
gene-fuca2	fuca2	alpha-L-fucosidase 2	yes|up	no|up	no|up	1
gene-acsbg1	acsbg1	acyl-CoA synthetase bubblegum family member 1	yes|down	no|up	yes|down	2
gene-fabp2	fabp2	fatty acid binding protein 2, intestinal	yes|down	no|up	yes|down	2
gene-amdhd1	amdhd1	amidohydrolase domain containing 1	no|down	no|up	yes|down	1
gene-ccdc85ca	ccdc85ca	coiled-coil domain containing 85C, a, transcript variant X1	no|up	yes|up	yes|down	2
gene-arrdc3b	arrdc3b	arrestin domain containing 3b	yes|down	no|down	yes|down	2
gene-mrps34	mrps34	mitochondrial ribosomal protein S34, transcript variant X1	yes|up	no|up	yes|up	2
gene-LOC127517222	LOC127517222	uncharacterized LOC127517222	no|down	no|up	yes|down	1
gene-grpel1	grpel1	GrpE-like 1, mitochondrial	no|up	no|up	yes|up	1
gene-dars1	dars1	aspartyl-tRNA synthetase 1	no|down	no|up	yes|down	1
gene-itga11b	itga11b	integrin, alpha 11b	no|up	yes|up	no|down	1
gene-pemt	pemt	phosphatidylethanolamine N-methyltransferase, transcript variant X1	no|down	no|up	yes|down	1
gene-ldlrad4a	ldlrad4a	low density lipoprotein receptor class A domain containing 4a, transcript variant X1	yes|down	no|up	yes|down	2
gene-vps53	vps53	VPS53 subunit of GARP complex, transcript variant X1	no|down	yes|down	yes|up	2
gene-skila	skila	SKI-like proto-oncogene a	yes|down	yes|up	yes|down	3
gene-harbi1	harbi1	harbinger transposase derived 1	no|up	no|down	yes|up	1
gene-skilb	skilb	SKI-like proto-oncogene b	no|down	no|up	yes|down	1
gene-LOC127517394	LOC127517394	fatty acid binding protein 1-B.1	no|down	no|up	yes|down	1
gene-avl9	avl9	AVL9 homolog (S. cerevisiase)	no|up	no|down	yes|up	1
gene-socs3b	socs3b	suppressor of cytokine signaling 3b	no|up	yes|down	yes|up	2
gene-LOC127519453	LOC127519453	nuclear factor 1 X-type-like, transcript variant X5	yes|down	no|up	yes|down	2
gene-mettl8	mettl8	methyltransferase 8, methylcytidine, transcript variant X1	yes|up	no|up	no|up	1
gene-cers3a	cers3a	ceramide synthase 3a, transcript variant X2	no|down	no|up	yes|down	1
gene-nup205	nup205	nucleoporin 205, transcript variant X1	no|up	no|down	yes|up	1
gene-prdx1	prdx1	peroxiredoxin 1, transcript variant X1	no|up	no|down	yes|up	1
gene-cux1b	cux1b	cut-like homeobox 1b, transcript variant X1	no|down	yes|down	no|up	1
gene-LOC127508110	LOC127508110	sucrase-isomaltase, intestinal-like	no|up	no|down	yes|up	1
gene-LOC127500484	LOC127500484	nucleoside diphosphate kinase A2	no|down	no|up	yes|down	1
gene-zgc_101716	zgc:101716	uncharacterized protein LOC492784 homolog	no|up	no|down	yes|up	1
gene-LOC127500481	LOC127500481	E3 ubiquitin-protein ligase TRIM7, transcript variant X1	no|down	no|up	yes|down	1
gene-prrc1	prrc1	proline-rich coiled-coil 1, transcript variant X1	no|down	yes|down	no|up	1
gene-si_ch211-117c9.2	si:ch211-117c9.2	solute carrier family 26 member 6	yes|down	no|down	no|down	1
gene-pla2g15	pla2g15	phospholipase A2, group XV, transcript variant X1	no|up	yes|down	yes|up	2
gene-aqp4	aqp4	aquaporin 4, transcript variant X1	yes|down	no|down	no|down	1
gene-si_ch211-121a2.4	si:ch211-121a2.4	transmembrane protein 205, transcript variant X1	no|down	no|up	yes|down	1
gene-smarca1	smarca1	SWI/SNF related, matrix associated, actin dependent regulator of chromatin, subfamily a, member 1	no|down	no|up	yes|down	1
gene-cdc42bpb	cdc42bpb	CDC42 binding protein kinase beta (DMPK-like), transcript variant X1	no|down	no|up	yes|down	1
gene-znf462	znf462	zinc finger protein 462, transcript variant X2	no|down	no|up	yes|down	1
gene-smarca5	smarca5	SWI/SNF related, matrix associated, actin dependent regulator of chromatin, subfamily a, member 5	no|up	no|down	yes|up	1
gene-lman1	lman1	lectin, mannose-binding, 1, transcript variant X2	no|down	yes|down	yes|up	2
gene-mpst	mpst	mercaptopyruvate sulfurtransferase	no|down	no|up	yes|down	1
gene-plcl1	plcl1	phospholipase C like 1, transcript variant X2	no|down	no|up	yes|down	1
gene-atp13a1	atp13a1	ATPase 13A1, transcript variant X1	no|down	yes|down	yes|up	2
gene-eef1akmt1	eef1akmt1	EEF1A lysine methyltransferase 1	no|up	no|up	yes|up	1
gene-tspeara	tspeara	thrombospondin-type laminin G domain and EAR repeats a, transcript variant X1	no|down	no|up	yes|down	1
gene-wbp1lb	wbp1lb	WW domain binding protein 1-like b, transcript variant X1	no|down	yes|up	yes|down	2
gene-LOC127518519	LOC127518519	R3H domain-containing protein 1-like, transcript variant X1	no|up	yes|down	yes|up	2
gene-LOC127522197	LOC127522197	uncharacterized LOC127522197	no|down	no|up	yes|down	1
gene-trmt13	trmt13	tRNA methyltransferase 13 homolog	no|up	no|down	yes|up	1
gene-c5h2orf68	c5h2orf68	chromosome 5 C2orf68 homolog	no|up	no|down	yes|up	1
gene-nkain4	nkain4	sodium/potassium transporting ATPase interacting 4, transcript variant X1	no|down	no|up	yes|down	1
gene-slc6a6b	slc6a6b	solute carrier family 6 member 6b	yes|up	no|up	yes|up	2
gene-ech1	ech1	enoyl CoA hydratase 1, peroxisomal	no|down	no|up	yes|down	1
gene-LOC127509888	LOC127509888	stonustoxin subunit alpha-like, transcript variant X1	no|up	yes|down	no|up	1
gene-anapc15	anapc15	anaphase promoting complex subunit 15, transcript variant X1	no|down	no|up	yes|down	1
gene-anapc10	anapc10	anaphase promoting complex subunit 10	no|up	no|down	yes|up	1
gene-si_dkeyp-75b4.10	si:dkeyp-75b4.10	ladderlectin	no|down	yes|down	no|up	1
gene-LOC127515263	LOC127515263	cytochrome P450 26B1, transcript variant X2	yes|down	no|down	yes|down	2
gene-LOC127515261	LOC127515261	uncharacterized LOC127515261	no|up	yes|up	yes|down	2
gene-rorcb	rorcb	RAR-related orphan receptor C b, transcript variant X1	no|down	no|up	yes|down	1
gene-wu_fi04e12	wu:fi04e12	Desmoplakin-B, transcript variant X1	no|down	no|up	yes|down	1
gene-rgs5a	rgs5a	regulator of G protein signaling 5a	yes|up	no|up	no|up	1
gene-pdcd6	pdcd6	programmed cell death 6, transcript variant X1	no|up	no|down	yes|up	1
gene-klhl24a	klhl24a	kelch-like family member 24a, transcript variant X2	yes|up	yes|up	no|up	2
gene-prkar1aa	prkar1aa	protein kinase, cAMP-dependent, regulatory, type I, alpha (tissue specific extinguisher 1) a	no|up	no|down	yes|up	1
gene-mafb	mafb	v-maf avian musculoaponeurotic fibrosarcoma oncogene homolog b (paralog b), transcript variant X1	yes|down	no|up	yes|down	2
gene-si_dkeyp-113d7.10	si:dkeyp-113d7.10	zinc finger protein 215	no|up	no|up	yes|down	1
gene-slc7a2	slc7a2	solute carrier family 7 member 2, transcript variant X1	no|down	no|up	yes|down	1
gene-LOC127497765	LOC127497765	A disintegrin and metalloproteinase with thrombospondin motifs 16	no|down	yes|down	no|up	1
gene-nipa1	nipa1	NIPA magnesium transporter 1	no|up	no|down	yes|up	1
gene-LOC127505741	LOC127505741	cytochrome c oxidase subunit 4 isoform 1, mitochondrial	no|down	no|up	yes|down	1
gene-tmem161b	tmem161b	transmembrane protein 161B	no|up	no|down	yes|up	1
gene-scfd2	scfd2	sec1 family domain containing 2	no|down	no|down	yes|up	1
gene-manbal	manbal	mannosidase beta like, transcript variant X1	no|up	no|down	yes|up	1
gene-scfd1	scfd1	sec1 family domain containing 1, transcript variant X1	no|down	yes|down	no|up	1
gene-cant1b	cant1b	calcium activated nucleotidase 1b, transcript variant X1	no|down	no|up	yes|down	1
gene-apoa2	apoa2	apolipoprotein A-II	yes|down	no|up	yes|down	2
gene-cant1a	cant1a	calcium activated nucleotidase 1a	no|down	no|down	yes|up	1
gene-dvl3a	dvl3a	dishevelled segment polarity protein 3a	no|up	no|down	yes|up	1
gene-tmem86b	tmem86b	transmembrane protein 86B	no|down	no|up	yes|down	1
gene-tmem86a	tmem86a	transmembrane protein 86A	no|up	yes|up	yes|down	2
gene-abcg2c	abcg2c	ATP-binding cassette, sub-family G (WHITE), member 2c, transcript variant X1	no|down	yes|down	yes|up	2
gene-ankrd9	ankrd9	ankyrin repeat domain 9	no|up	yes|up	yes|down	2
gene-swt1	swt1	SWT1 RNA endoribonuclease homolog, transcript variant X1	no|up	no|down	yes|up	1
gene-LOC127505746	LOC127505746	uncharacterized protein C18orf63, transcript variant X2	no|down	no|up	yes|down	1
gene-csdc2b	csdc2b	cold shock domain containing C2, RNA binding b, transcript variant X1	no|down	no|up	yes|down	1
gene-snrpd2	snrpd2	small nuclear ribonucleoprotein D2 polypeptide	no|up	no|down	yes|up	1
gene-snrpd1	snrpd1	small nuclear ribonucleoprotein D1 polypeptide	no|up	no|down	yes|up	1
gene-il11a	il11a	interleukin 11a, transcript variant X2	no|up	no|down	yes|up	1
gene-kiz	kiz	kizuna centrosomal protein, transcript variant X1	no|down	no|up	yes|down	1
gene-top1a	top1a	DNA topoisomerase Ia	no|up	no|down	yes|up	1
gene-fibina	fibina	fin bud initiation factor a	no|up	no|down	yes|up	1
gene-znf653	znf653	zinc finger protein 653, transcript variant X1	no|up	no|down	yes|up	1
gene-znf654	znf654	zinc finger protein 654	no|up	no|down	yes|up	1
gene-tmem41b	tmem41b	transmembrane protein 41B, transcript variant X2	no|up	no|down	yes|up	1
gene-hsd17b4	hsd17b4	hydroxysteroid (17-beta) dehydrogenase 4	no|down	no|up	yes|down	1
gene-cfdp1	cfdp1	craniofacial development protein 1	no|down	yes|down	no|up	1
gene-hsd17b8	hsd17b8	hydroxysteroid (17-beta) dehydrogenase 8	no|down	no|up	yes|down	1
gene-pglyrp5	pglyrp5	peptidoglycan recognition protein 5	no|up	no|down	yes|up	1
gene-tmem263	tmem263	transmembrane protein 263, transcript variant X1	no|down	yes|down	yes|up	2
gene-tnfsf10l	tnfsf10l	TNF superfamily member 10, like	no|up	yes|up	no|down	1
gene-tmeff1a	tmeff1a	transmembrane protein with EGF-like and two follistatin-like domains 1a, transcript variant X1	no|down	no|up	yes|down	1
gene-ism1	ism1	isthmin 1	no|down	yes|up	yes|down	2
gene-LOC127518467	LOC127518467	xin actin-binding repeat-containing protein 2-like, transcript variant X1	no|down	no|up	yes|down	1
gene-col7a1l	col7a1l	collagen type VII alpha 1-like	no|down	no|up	yes|down	1
gene-angptl8	angptl8	angiopoietin like 8	yes|down	no|up	yes|down	2
gene-acsl3a	acsl3a	acyl-CoA synthetase long chain family member 3a, transcript variant X1	yes|up	no|up	no|up	1
gene-fastkd2	fastkd2	FAST kinase domains 2, transcript variant X3	yes|up	no|up	yes|up	2
gene-tp53inp1	tp53inp1	tumor protein p53 inducible nuclear protein 1	no|down	no|up	yes|down	1
gene-LOC127500111	LOC127500111	uncharacterized LOC127500111, transcript variant X1	no|down	no|up	yes|down	1
gene-aldh9a1b	aldh9a1b	aldehyde dehydrogenase 9 family, member A1b, transcript variant X1	no|down	no|up	yes|down	1
gene-c1ql3b	c1ql3b	complement component 1, q subcomponent-like 3b	no|down	yes|up	yes|down	2
gene-LOC127523008	LOC127523008	taste receptor type 1 member 3, transcript variant X2	no|up	no|down	yes|up	1
gene-zcchc10	zcchc10	zinc finger, CCHC domain containing 10, transcript variant X3	yes|up	no|up	no|up	1
gene-LOC127498733	LOC127498733	interferon-induced protein with tetratricopeptide repeats 1-like	no|down	no|up	yes|down	1
gene-oaz1b	oaz1b	ornithine decarboxylase antizyme 1b	yes|up	no|down	yes|up	2
gene-LOC127520847	LOC127520847	uncharacterized LOC127520847	yes|up	yes|up	no|up	2
gene-LOC127515139	LOC127515139	legumain-like	yes|down	no|down	no|down	1
gene-olfm1b	olfm1b	olfactomedin 1b, transcript variant X1	no|down	no|up	yes|down	1
gene-LOC127521516	LOC127521516	small nucleolar RNA U3	no|down	no|up	yes|down	1
gene-acer3	acer3	alkaline ceramidase 3, transcript variant X1	no|down	no|down	yes|up	1
gene-si_ch211-194k22.8	si:ch211-194k22.8	uncharacterized si:ch211-194k22.8, transcript variant X1	no|up	no|down	yes|up	1
gene-LOC127520480	LOC127520480	elongation factor 2-like, transcript variant X1	no|up	no|down	yes|up	1
gene-LOC127510050	LOC127510050	galactose-specific lectin nattectin-like, transcript variant X7	yes|down	no|down	no|down	1
gene-igfbp6b	igfbp6b	insulin-like growth factor binding protein 6b	no|down	yes|up	yes|down	2
gene-cgref1	cgref1	cell growth regulator with EF-hand domain 1	no|down	no|up	yes|down	1
gene-sec22bb	sec22bb	SEC22 homolog B, vesicle trafficking protein b	no|down	yes|down	no|up	1
gene-baz2ba	baz2ba	bromodomain adjacent to zinc finger domain, 2Ba, transcript variant X2	no|up	no|down	yes|up	1
gene-atp23	atp23	ATP23 metallopeptidase and ATP synthase assembly factor homolog, transcript variant X1	no|up	no|down	yes|up	1
gene-si_dkey-91m11.5	si:dkey-91m11.5	PH_BCR_vertebrate and RhoGAP_Bcr domain-containing protein, transcript variant X2	yes|down	no|up	yes|down	2
gene-asns	asns	asparagine synthetase	no|up	no|down	yes|up	1
gene-tle5	tle5	TLE family member 5, transcriptional modulator, transcript variant X1	no|down	no|up	yes|down	1
gene-mindy1	mindy1	MINDY lysine 48 deubiquitinase 1, transcript variant X1	no|up	yes|down	yes|up	2
gene-borcs6	borcs6	BLOC-1 related complex subunit 6, transcript variant X1	no|down	yes|down	no|up	1
gene-ppp2r2ab	ppp2r2ab	protein phosphatase 2, regulatory subunit B, alpha b	no|up	no|down	yes|up	1
gene-borcs5	borcs5	BLOC-1 related complex subunit 5	no|up	no|down	yes|up	1
gene-c21h5orf15	c21h5orf15	chromosome 21 C5orf15 homolog, transcript variant X2	no|up	no|down	yes|up	1
gene-hdac11	hdac11	histone deacetylase 11, transcript variant X1	no|down	no|up	yes|down	1
gene-wipf3	wipf3	WAS/WASL interacting protein family member 3, transcript variant X1	no|down	no|up	yes|down	1
gene-si_ch211-284o19.8	si:ch211-284o19.8	protein lifeguard 1, transcript variant X1	no|up	yes|down	yes|up	2
gene-krt15	krt15	keratin 15	no|down	no|up	yes|down	1
gene-cfbl	cfbl	complement factor b, like, transcript variant X1	no|up	yes|down	yes|up	2
gene-herpud1	herpud1	homocysteine-inducible, endoplasmic reticulum stress-inducible, ubiquitin-like domain member 1	no|down	no|down	yes|down	1
gene-LOC127513882	LOC127513882	sodium/potassium-transporting ATPase subunit alpha-1	yes|up	no|up	no|up	1
gene-cry3a	cry3a	cryptochrome circadian regulator 3a, transcript variant X1	no|down	no|up	yes|down	1
gene-klhl26	klhl26	kelch-like family member 26, transcript variant X2	no|down	no|up	yes|down	1
gene-LOC127495294	LOC127495294		no|down	no|up	yes|down	1
gene-LOC127495295	LOC127495295	uncharacterized LOC127495295	no|down	no|up	yes|down	1
gene-LOC127495296	LOC127495296	uncharacterized LOC127495296	no|down	no|up	yes|down	1
gene-anpepb.1	anpepb.1	alanyl (membrane) aminopeptidase b, tandem duplicate 1	yes|down	no|up	yes|down	2
gene-fabp7a	fabp7a	fatty acid binding protein 7, brain, a	no|up	yes|up	yes|down	2
gene-LOC127495293	LOC127495293	long-chain fatty acid transport protein 2-like, transcript variant X1	no|down	no|up	yes|down	1
gene-znf277	znf277	zinc finger protein 277	no|down	no|down	yes|up	1
gene-hps3	hps3	HPS3 biogenesis of lysosomal organelles complex 2 subunit 1, transcript variant X1	no|down	yes|down	yes|up	2
gene-hps4	hps4	HPS4 biogenesis of lysosomal organelles complex 3 subunit 2, transcript variant X1	no|up	no|down	yes|up	1
gene-hps5	hps5	HPS5 biogenesis of lysosomal organelles complex 2 subunit 2, transcript variant X2	no|up	no|down	yes|up	1
gene-zbtb8b	zbtb8b	zinc finger and BTB domain containing 8B, transcript variant X2	no|up	no|down	yes|up	1
gene-ppp1r3ca	ppp1r3ca	protein phosphatase 1, regulatory subunit 3Ca	yes|down	no|up	yes|down	2
gene-ppp1r3cb	ppp1r3cb	protein phosphatase 1, regulatory subunit 3Cb, transcript variant X1	yes|down	no|down	yes|down	2
gene-slc4a4a	slc4a4a	solute carrier family 4 member 4a, transcript variant X1	no|down	no|up	yes|down	1
gene-thrap3b	thrap3b	thyroid hormone receptor associated protein 3b, transcript variant X1	yes|down	no|down	yes|down	2
gene-cav2	cav2	caveolin 2	no|up	yes|up	no|down	1
gene-xpnpep3	xpnpep3	X-prolyl aminopeptidase 3, mitochondrial	no|up	no|down	yes|up	1
gene-nrd1b	nrd1b	nardilysin b (N-arginine dibasic convertase), transcript variant X1	no|up	no|down	yes|up	1
gene-ifrd2	ifrd2	interferon-related developmental regulator 2, transcript variant X1	no|up	no|up	yes|up	1
gene-fetub	fetub	fetuin B	no|down	yes|up	yes|down	2
gene-LOC127508305	LOC127508305	protein SCO1 homolog, mitochondrial	no|up	no|down	yes|up	1
gene-zgc_153031	zgc:153031	zgc:153031	no|down	no|down	yes|down	1
gene-tkfc	tkfc	triokinase/FMN cyclase	no|down	no|up	yes|down	1
gene-snrpb2	snrpb2	small nuclear ribonucleoprotein polypeptide B2	no|up	no|down	yes|up	1
gene-zbtb17	zbtb17	zinc finger and BTB domain containing 17	no|down	no|up	yes|down	1
gene-rab27a	rab27a	RAB27A, member RAS oncogene family	no|up	yes|up	no|down	1
gene-dop1a	dop1a	DOP1 leucine zipper like protein A, transcript variant X1	no|up	no|down	yes|up	1
gene-LOC127517607	LOC127517607	uncharacterized LOC127517607	no|down	no|up	yes|down	1
gene-cpped1	cpped1	calcineurin-like phosphoesterase domain containing 1, transcript variant X1	no|up	no|down	yes|up	1
gene-mybpc2a	mybpc2a	myosin binding protein Ca, transcript variant X2	yes|down	no|down	no|down	1
gene-copg2	copg2	COPI coat complex subunit gamma 2	no|down	yes|down	no|up	1
gene-si_dkeyp-115e12.6	si:dkeyp-115e12.6	centromere protein F, transcript variant X1	yes|up	yes|up	no|down	2
gene-LOC127516227	LOC127516227	uncharacterized LOC127516227, transcript variant X1	no|down	no|down	yes|up	1
gene-zbtb16a	zbtb16a	zinc finger and BTB domain containing 16a, transcript variant X1	no|down	yes|up	yes|down	2
gene-myh11b	myh11b	myosin, heavy chain 11b, smooth muscle, transcript variant X2	no|up	yes|up	no|up	1
gene-zbtb16b	zbtb16b	zinc finger and BTB domain containing 16b	no|down	no|up	yes|down	1
gene-srm	srm	spermidine synthase	no|up	no|down	yes|up	1
gene-LOC127505368	LOC127505368	uncharacterized LOC127505368	no|down	yes|up	yes|down	2
gene-adamts1	adamts1	ADAM metallopeptidase with thrombospondin type 1 motif, 1	yes|down	no|up	yes|down	2
gene-hecw2b	hecw2b	HECT, C2 and WW domain containing E3 ubiquitin protein ligase 2b	no|down	no|up	yes|down	1
gene-jmjd1ca	jmjd1ca	jumonji domain containing 1Ca, transcript variant X1	no|down	no|up	yes|down	1
gene-LOC127506652	LOC127506652	UDP-glucuronosyltransferase 2C1-like, transcript variant X2	no|up	no|down	yes|up	1
gene-sigmar1	sigmar1	sigma non-opioid intracellular receptor 1	no|up	no|down	yes|up	1
gene-LOC127521456	LOC127521456	uncharacterized LOC127521456, transcript variant X3	no|down	no|up	yes|down	1
gene-cpne3	cpne3	copine III, transcript variant X1	no|down	no|up	yes|down	1
gene-gucd1	gucd1	guanylyl cyclase domain containing 1	no|up	yes|down	yes|up	2
gene-LOC127495876	LOC127495876	A disintegrin and metalloproteinase with thrombospondin motifs 15	no|down	no|up	yes|down	1
gene-napepld	napepld	N-acyl phosphatidylethanolamine phospholipase D	no|down	no|up	yes|down	1
gene-si_ch211-11k18.4	si:ch211-11k18.4	uncharacterized si:ch211-11k18.4	no|down	yes|down	yes|up	2
gene-taf6l	taf6l	TAF6-like RNA polymerase II, p300/CBP-associated factor (PCAF)-associated factor, transcript variant X1	no|down	yes|down	no|up	1
gene-LOC127501556	LOC127501556	sodium-dependent neutral amino acid transporter B(0)AT1-like	yes|up	no|down	yes|up	2
gene-ank1a	ank1a	ankyrin 1, erythrocytic a, transcript variant X1	no|down	no|up	yes|down	1
gene-LOC127513086	LOC127513086	cytosolic phospholipase A2 gamma-like, transcript variant X1	no|up	yes|down	yes|up	2
gene-ank1b	ank1b	ankyrin 1, erythrocytic b, transcript variant X2	yes|up	no|up	yes|up	2
gene-rhobtb4	rhobtb4	Rho related BTB domain containing 4, transcript variant X1	no|down	no|up	yes|down	1
gene-jmjd1cb	jmjd1cb	jumonji domain containing 1Cb, transcript variant X1	no|down	no|up	yes|down	1
gene-mafk	mafk	v-maf avian musculoaponeurotic fibrosarcoma oncogene homolog K, transcript variant X2	no|up	yes|up	no|up	1
gene-frg1	frg1	FSHD region gene 1	no|down	no|up	yes|down	1
gene-LOC127509413	LOC127509413	interferon-induced protein 44-like, transcript variant X1	no|down	no|up	yes|down	1
gene-anxa6	anxa6	annexin A6, transcript variant X1	no|down	no|up	yes|down	1
gene-cers2a	cers2a	ceramide synthase 2a	no|down	no|up	yes|down	1
gene-lrwd1	lrwd1	leucine-rich repeats and WD repeat domain containing 1, transcript variant X2	no|up	no|down	yes|up	1
gene-LOC127525666	LOC127525666	uncharacterized LOC127525666, transcript variant X1	no|down	no|up	yes|down	1
gene-nup50	nup50	nucleoporin 50, transcript variant X2	no|up	no|down	yes|up	1
gene-zgc_63863	zgc:63863	uncharacterized protein LOC393372 homolog	no|up	yes|down	yes|up	2
gene-mpp7a	mpp7a	MAGUK p55 scaffold protein 7a, transcript variant X1	no|down	no|up	yes|down	1
gene-pacs2	pacs2	phosphofurin acidic cluster sorting protein 2, transcript variant X1	no|down	no|up	yes|down	1
gene-si_ch211-126c2.4	si:ch211-126c2.4	uncharacterized si:ch211-126c2.4, transcript variant X1	no|up	no|down	yes|up	1
gene-LOC127519847	LOC127519847	elastase-1-like, transcript variant X2	no|down	no|up	yes|down	1
gene-ppifb	ppifb	peptidylprolyl isomerase Fb	no|down	no|up	yes|down	1
gene-tgm1l1	tgm1l1	transglutaminase 1 like 1	yes|up	no|up	no|up	1
gene-pitpnc1b	pitpnc1b	phosphatidylinositol transfer protein cytoplasmic 1b	no|down	no|up	yes|down	1
gene-src	src	v-src avian sarcoma (Schmidt-Ruppin A-2) viral oncogene homolog, transcript variant X1	no|up	no|down	yes|up	1
gene-btg1	btg1	B-cell translocation gene 1, anti-proliferative	no|down	no|up	yes|down	1
gene-dglucy	dglucy	D-glutamate cyclase, transcript variant X1	no|down	no|down	yes|down	1
gene-sec61a1l	sec61a1l	SEC61 translocon subunit alpha 1, like	no|down	yes|down	no|up	1
gene-LOC127496991	LOC127496991	apolipoprotein A-I-like	no|up	no|up	yes|down	1
gene-LOC127503778	LOC127503778	long neurotoxin homolog TA-bm16-like, transcript variant X1	no|down	yes|down	yes|up	2
gene-apooa	apooa	apolipoprotein O, a, transcript variant X1	no|up	no|down	yes|up	1
gene-LOC127506320	LOC127506320	uncharacterized LOC127506320	no|down	no|up	yes|down	1
gene-LOC127509706	LOC127509706	interferon-induced very large GTPase 1-like	no|down	no|up	yes|down	1
gene-tarbp1	tarbp1	TAR (HIV-1) RNA binding protein 1, transcript variant X1	no|up	no|down	yes|up	1
gene-mntb	mntb	MAX network transcriptional repressor b, transcript variant X1	no|down	yes|up	yes|down	2
gene-LOC127525187	LOC127525187	uncharacterized LOC127525187	no|down	no|up	yes|down	1
gene-ces2b	ces2b	carboxylesterase 2b, transcript variant X1	no|down	yes|up	yes|down	2
gene-cdkn2aip	cdkn2aip	CDKN2A interacting protein, transcript variant X1	no|up	no|down	yes|up	1
gene-evi5b	evi5b	ecotropic viral integration site 5b, transcript variant X2	no|down	yes|down	yes|up	2
gene-evi5a	evi5a	ecotropic viral integration site 5a, transcript variant X1	no|down	no|up	yes|down	1
gene-LOC127509703	LOC127509703	Na(+)/H(+) exchange regulatory cofactor NHE-RF2	no|down	no|up	yes|down	1
gene-srrd	srrd	SRR1 domain containing, transcript variant X1	no|up	no|down	yes|up	1
gene-stk35	stk35	serine/threonine kinase 35, transcript variant X1	no|down	no|up	yes|down	1
gene-LOC127524963	LOC127524963	small nuclear ribonucleoprotein Sm D3	no|up	no|down	yes|up	1
gene-arg1	arg1	arginase 1	no|down	no|up	yes|down	1
gene-LOC127525167	LOC127525167	tandem C2 domains nuclear protein	no|down	yes|up	yes|down	2
gene-arg2	arg2	arginase 2	no|up	no|down	yes|up	1
gene-LOC127508721	LOC127508721	NACHT, LRR and PYD domains-containing protein 1 homolog, transcript variant X1	no|down	no|up	yes|down	1
gene-bloc1s5	bloc1s5	biogenesis of lysosomal organelles complex-1, subunit 5, muted	no|down	yes|down	no|up	1
gene-gdap2	gdap2	ganglioside induced differentiation associated protein 2, transcript variant X1	no|up	yes|down	yes|up	2
gene-LOC127508050	LOC127508050	uncharacterized LOC127508050, transcript variant X1	no|up	yes|up	no|down	1
gene-fam210aa	fam210aa	family with sequence similarity 210 member Aa, transcript variant X1	no|up	no|down	yes|up	1
gene-si_ch211-107o10.3	si:ch211-107o10.3	uncharacterized protein LOC407663 homolog, transcript variant X1	no|down	no|up	yes|down	1
gene-rtn4ip1	rtn4ip1	reticulon 4 interacting protein 1, transcript variant X1	no|down	yes|down	yes|up	2
gene-ttc7a	ttc7a	tetratricopeptide repeat domain 7A, transcript variant X1	no|down	no|down	yes|down	1
gene-LOC127517413	LOC127517413	lectin	no|down	no|up	yes|down	1
gene-nr5a5	nr5a5	nuclear receptor subfamily 5, group A, member 5, transcript variant X1	no|down	no|up	yes|down	1
gene-tatdn1	tatdn1	TatD DNase domain containing 1, transcript variant X1	no|down	no|up	yes|down	1
gene-tcea3	tcea3	transcription elongation factor A (SII), 3, transcript variant X1	yes|down	no|up	yes|down	2
gene-h6pd	h6pd	hexose-6-phosphate dehydrogenase (glucose 1-dehydrogenase)	no|down	yes|down	no|up	1
gene-slc33a1	slc33a1	solute carrier family 33 member 1, transcript variant X1	no|down	yes|down	yes|up	2
gene-cdc26	cdc26	cell division cycle 26 homolog	no|down	no|up	yes|down	1
gene-txndc11	txndc11	thioredoxin domain containing 11, transcript variant X1	no|down	yes|down	yes|up	2
gene-bard1	bard1	BRCA1 associated RING domain 1, transcript variant X1	no|down	no|up	yes|down	1
gene-kcnh1b	kcnh1b	potassium voltage-gated channel, subfamily H (eag-related), member 1b	no|up	no|down	yes|up	1
gene-igsf8	igsf8	immunoglobulin superfamily, member 8	yes|up	no|up	no|up	1
gene-ackr4b	ackr4b	atypical chemokine receptor 4b	no|down	no|up	yes|down	1
gene-pllp	pllp	plasmolipin	yes|down	no|up	yes|down	2
gene-krt18a.1	krt18a.1	keratin 18a, tandem duplicate 1	no|down	no|up	yes|down	1
gene-sra1	sra1	steroid receptor RNA activator 1	no|down	yes|down	yes|up	2
gene-use1	use1	unconventional SNARE in the ER 1 homolog (S. cerevisiae)	no|down	yes|down	no|up	1
gene-LOC127508123	LOC127508123	neoverrucotoxin subunit alpha-like, transcript variant X2	yes|down	yes|up	yes|down	3
gene-mst1rb	mst1rb	macrophage stimulating 1 receptor b, transcript variant X1	no|up	no|up	yes|up	1
gene-frya	frya	furry homolog a (Drosophila), transcript variant X1	no|down	no|up	yes|down	1
gene-clpp	clpp	caseinolytic mitochondrial matrix peptidase proteolytic subunit	no|down	yes|down	yes|up	2
gene-aco1	aco1	aconitase 1, soluble, transcript variant X2	no|up	no|down	yes|up	1
gene-lpin2	lpin2	lipin 2, transcript variant X1	no|down	no|up	yes|down	1
gene-sil1	sil1	SIL1 nucleotide exchange factor	no|down	yes|down	no|up	1
gene-mibp2	mibp2	muscle-specific beta 1 integrin binding protein 2, transcript variant X1	yes|down	no|up	yes|down	2
gene-LOC127512759	LOC127512759	flavin reductase (NADPH)-like, transcript variant X4	no|down	no|up	yes|down	1
gene-LOC127517072	LOC127517072	uncharacterized LOC127517072	no|up	no|down	yes|up	1
gene-atg9b	atg9b	autophagy related 9B	no|up	yes|up	no|up	1
gene-steap3	steap3	STEAP family member 3, metalloreductase	yes|down	no|down	yes|down	2
gene-stom	stom	stomatin, transcript variant X1	no|down	no|up	yes|down	1
gene-rnd2	rnd2	Rho family GTPase 2, transcript variant X1	no|down	no|up	yes|down	1
gene-LOC127500874	LOC127500874	elongation factor 1-alpha-like	yes|down	no|up	yes|down	2
gene-map4k2	map4k2	mitogen-activated protein kinase kinase kinase kinase 2, transcript variant X1	no|down	no|up	yes|down	1
gene-erlec1	erlec1	endoplasmic reticulum lectin 1, transcript variant X1	no|down	yes|down	yes|up	2
gene-si_dkey-96f10.1	si:dkey-96f10.1	6-phosphofructo-2-kinase/fructose-2,6-bisphosphatase, transcript variant X1	no|down	no|up	yes|down	1
gene-papss1	papss1	3'-phosphoadenosine 5'-phosphosulfate synthase 1	no|down	yes|down	yes|up	2
gene-LOC127523909	LOC127523909	lysosomal acid phosphatase-like	no|down	no|up	yes|down	1
gene-LOC127508542	LOC127508542	uncharacterized LOC127508542, transcript variant X1	no|down	yes|down	yes|up	2
gene-ndufaf6	ndufaf6	NADH:ubiquinone oxidoreductase complex assembly factor 6, transcript variant X1	no|up	yes|up	no|down	1
gene-ndufaf7	ndufaf7	NADH:ubiquinone oxidoreductase complex assembly factor 7, transcript variant X1	no|up	yes|down	yes|up	2
gene-eci2	eci2	enoyl-CoA delta isomerase 2	no|down	no|up	yes|down	1
gene-eci1	eci1	enoyl-CoA delta isomerase 1	no|down	no|up	yes|down	1
gene-terb2	terb2	telomere repeat binding bouquet formation protein 2, transcript variant X1	no|down	no|up	yes|down	1
gene-LOC127515258	LOC127515258	uncharacterized LOC127515258	no|down	no|up	yes|down	1
gene-LOC127512248	LOC127512248	histone H1	yes|down	no|down	yes|down	2
gene-ehmt2	ehmt2	euchromatic histone-lysine N-methyltransferase 2, transcript variant X1	no|down	no|up	yes|down	1
gene-mtrfr	mtrfr	mitochondrial translation release factor in rescue	no|up	no|down	yes|up	1
gene-LOC127511224	LOC127511224	uncharacterized LOC127511224, transcript variant X11	no|down	no|down	yes|down	1
gene-invs	invs	inversin, transcript variant X1	yes|down	no|down	no|down	1
gene-LOC127500273	LOC127500273	uncharacterized LOC127500273, transcript variant X1	no|down	yes|up	yes|down	2
gene-LOC127500900	LOC127500900	solute carrier family 66 member 2, transcript variant X1	no|up	no|down	yes|up	1
gene-LOC127500275	LOC127500275	MAM and LDL-receptor class A domain-containing protein 1-like, transcript variant X1	yes|up	no|up	no|up	1
gene-magixa	magixa	MAGI family member, X-linked a, transcript variant X1	no|down	no|up	yes|down	1
gene-tada3l	tada3l	transcriptional adaptor 3 (NGG1 homolog, yeast)-like, transcript variant X1	no|up	no|down	yes|up	1
gene-rcn3	rcn3	reticulocalbin 3, EF-hand calcium binding domain, transcript variant X1	no|down	yes|down	no|up	1
gene-rcn1	rcn1	reticulocalbin 1, EF-hand calcium binding domain	no|down	no|down	yes|up	1
gene-chmp2bb	chmp2bb	charged multivesicular body protein 2Bb, transcript variant X1	no|up	no|down	yes|up	1
gene-fahd2a	fahd2a	fumarylacetoacetate hydrolase domain containing 2A, transcript variant X3	no|down	no|up	yes|down	1
gene-LOC127512803	LOC127512803	uncharacterized LOC127512803	no|down	no|up	yes|down	1
gene-ek1	ek1	eph-like kinase 1	no|down	no|up	yes|down	1
gene-epb41b	epb41b	erythrocyte membrane protein band 4.1b, transcript variant X1	yes|down	no|up	yes|down	2
gene-hs3st1l2	hs3st1l2	heparan sulfate (glucosamine) 3-O-sulfotransferase 1-like 2	yes|up	no|down	yes|up	2
gene-rnpep	rnpep	arginyl aminopeptidase (aminopeptidase B)	no|up	yes|down	yes|up	2
gene-tubb1	tubb1	tubulin, beta 1 class VI	no|down	no|up	yes|down	1
gene-ddb2	ddb2	damage-specific DNA binding protein 2, transcript variant X1	no|down	no|down	yes|down	1
gene-wdr27	wdr27	WD repeat domain 27	no|down	no|up	yes|down	1
gene-cux2b	cux2b	cut-like homeobox 2b	no|down	no|up	yes|down	1
gene-pdgfrb	pdgfrb	platelet-derived growth factor receptor, beta polypeptide, transcript variant X3	yes|up	no|up	yes|up	2
gene-mtrf1	mtrf1	mitochondrial translational release factor 1, transcript variant X1	no|up	no|down	yes|up	1
gene-abl2	abl2	c-abl oncogene 2, non-receptor tyrosine kinase, transcript variant X1	no|down	yes|up	yes|down	2
gene-plekha8	plekha8	pleckstrin homology domain containing, family A (phosphoinositide binding specific) member 8	no|up	no|down	yes|up	1
gene-si_rp71-80o10.4	si:rp71-80o10.4	uncharacterized protein LOC100307105 homolog, transcript variant X1	no|up	no|down	yes|up	1
gene-plekha6	plekha6	pleckstrin homology domain containing, family A member 6	no|down	no|up	yes|down	1
gene-plekha5	plekha5	pleckstrin homology domain containing, family A member 5, transcript variant X2	no|down	no|up	yes|down	1
gene-tmem214	tmem214	transmembrane protein 214	no|down	yes|down	no|up	1
gene-abhd17ab	abhd17ab	abhydrolase domain containing 17A, depalmitoylase b	no|up	no|down	yes|up	1
gene-abhd17aa	abhd17aa	abhydrolase domain containing 17A, depalmitoylase a	no|up	no|down	yes|up	1
gene-LOC127510664	LOC127510664	gastrula zinc finger protein XlCGF8.2DB-like, transcript variant X4	no|up	no|down	yes|up	1
gene-LOC127498166	LOC127498166	mitochondrial basic amino acids transporter	no|down	no|up	yes|down	1
gene-LOC127510661	LOC127510661	gastrula zinc finger protein XlCGF8.2DB-like, transcript variant X2	no|up	no|down	yes|up	1
gene-krt18b	krt18b	keratin 18b, transcript variant X1	no|up	yes|up	no|down	1
gene-pars2	pars2	prolyl-tRNA synthetase 2, mitochondrial	no|up	no|down	yes|up	1
gene-acadvl	acadvl	acyl-CoA dehydrogenase very long chain	no|down	no|up	yes|down	1
gene-LOC127506506	LOC127506506	cystatin-B-like	no|up	no|down	yes|up	1
gene-commd10	commd10	COMM domain containing 10	no|down	no|up	yes|down	1
gene-LOC127495669	LOC127495669	von Willebrand factor A domain-containing protein 5A-like, transcript variant X2	no|down	no|up	yes|down	1
gene-tnrc6c2	tnrc6c2	trinucleotide repeat containing adaptor 6C2, transcript variant X1	no|down	no|up	yes|down	1
gene-rfng	rfng	RFNG O-fucosylpeptide 3-beta-N-acetylglucosaminyltransferase	no|up	no|down	yes|up	1
gene-LOC127510401	LOC127510401		no|down	no|up	yes|down	1
gene-tnfsf12	tnfsf12	TNF superfamily member 12, transcript variant X1	yes|down	no|down	no|down	1
gene-bmp1b	bmp1b	bone morphogenetic protein 1b	no|up	yes|up	no|down	1
gene-clcn6	clcn6	chloride channel 6, transcript variant X1	no|up	no|down	yes|up	1
gene-slc5a3b	slc5a3b	solute carrier family 5 member 3b	no|up	no|down	yes|up	1
gene-LOC127519279	LOC127519279	uncharacterized LOC127519279, transcript variant X1	no|up	no|down	yes|up	1
gene-LOC127514039	LOC127514039	ubiquinol-cytochrome-c reductase complex assembly factor 2	no|up	no|down	yes|up	1
gene-pfklb	pfklb	phosphofructokinase, liver b	no|down	no|up	yes|down	1
gene-eprs1	eprs1	glutamyl-prolyl-tRNA synthetase 1, transcript variant X1	no|up	no|down	yes|up	1
gene-gnpda2	gnpda2	glucosamine-6-phosphate deaminase 2	no|up	no|down	yes|up	1
gene-large2	large2	LARGE xylosyl- and glucuronyltransferase 2, transcript variant X2	no|down	no|up	yes|down	1
gene-nucb2b	nucb2b	nucleobindin 2b	no|up	no|down	yes|up	1
gene-gfm1	gfm1	G elongation factor, mitochondrial 1	no|up	no|down	yes|up	1
gene-si_dkey-22f5.9	si:dkey-22f5.9	liver-expressed antimicrobial peptide 2-like	yes|down	yes|up	yes|down	3
gene-slc52a3	slc52a3	solute carrier family 52 member 3, transcript variant X1	no|down	no|up	yes|down	1
gene-c6h17orf67	c6h17orf67	chromosome 6 C17orf67 homolog	no|down	yes|up	yes|down	2
gene-LOC127520471	LOC127520471	uncharacterized LOC127520471	no|down	yes|down	no|up	1
gene-pcolce2b	pcolce2b	procollagen C-endopeptidase enhancer 2b, transcript variant X1	no|down	no|up	yes|down	1
gene-bmp16	bmp16	bone morphogenetic protein 16	no|up	yes|up	no|down	1
gene-tmem147	tmem147	transmembrane protein 147, transcript variant X1	no|up	no|down	yes|up	1
gene-zgc_174895	zgc:174895	uncharacterized protein LOC100126024 homolog	no|down	no|up	yes|down	1
gene-klhl18	klhl18	kelch-like family member 18	no|up	no|down	yes|up	1
gene-LOC127498416	LOC127498416	E3 ubiquitin-protein ligase RNF31, transcript variant X1	no|down	no|up	yes|down	1
gene-lrmp	lrmp	lymphoid-restricted membrane protein, transcript variant X6	yes|down	no|down	yes|down	2
gene-klhl17	klhl17	kelch-like family member 17, transcript variant X1	yes|up	no|up	no|up	1
gene-pip4p1b	pip4p1b	phosphatidylinositol-4,5-bisphosphate 4-phosphatase 1b, transcript variant X1	no|up	no|down	yes|up	1
gene-LOC127495269	LOC127495269	cytochrome c oxidase subunit 7A2, mitochondrial	no|down	no|up	yes|down	1
gene-tmem45b	tmem45b	transmembrane protein 45B	no|up	no|down	yes|up	1
gene-qtrt2	qtrt2	queuine tRNA-ribosyltransferase accessory subunit 2, transcript variant X1	no|up	no|down	yes|up	1
gene-LOC127504774	LOC127504774	tensin-3-like, transcript variant X2	no|down	no|up	yes|down	1
gene-mmp14a	mmp14a	matrix metallopeptidase 14a (membrane-inserted), transcript variant X1	no|down	yes|up	yes|down	2
gene-kel	kel	Kell metallo-endopeptidase (Kell blood group), transcript variant X1	no|down	no|up	yes|down	1
gene-abraxas1	abraxas1	abraxas 1, BRCA1 A complex subunit	no|up	no|down	yes|up	1
gene-mpc2a	mpc2a	mitochondrial pyruvate carrier 2a, transcript variant X1	no|up	no|up	yes|up	1
gene-fundc1	fundc1	FUN14 domain containing 1	no|up	no|down	yes|up	1
gene-psmd11b	psmd11b	proteasome 26S subunit, non-ATPase 11b	no|up	no|down	yes|up	1
gene-spata5l1	spata5l1	spermatogenesis associated 5-like 1, transcript variant X1	no|up	no|down	yes|up	1
gene-psmd11a	psmd11a	proteasome 26S subunit, non-ATPase 11a	no|up	no|down	yes|up	1
gene-nfkb1	nfkb1	nuclear factor of kappa light polypeptide gene enhancer in B-cells 1, transcript variant X2	no|down	yes|down	yes|up	2
gene-urb1	urb1	URB1 ribosome biogenesis homolog	no|up	no|up	yes|up	1
gene-LOC127525467	LOC127525467	cytochrome P450 1B1, transcript variant X2	no|up	no|down	yes|up	1
gene-osbp2b	osbp2b	oxysterol binding protein 2b, transcript variant X1	no|down	no|up	yes|down	1
gene-zfp36l1b	zfp36l1b	zinc finger protein 36, C3H type-like 1b	no|down	no|up	yes|down	1
gene-zgc_65894	zgc:65894	uncharacterized protein LOC335798 homolog	no|down	no|up	yes|down	1
gene-tdo2a	tdo2a	tryptophan 2,3-dioxygenase a	no|down	yes|up	yes|down	2
gene-ero1a	ero1a	endoplasmic reticulum oxidoreductase 1 alpha	no|down	yes|down	no|up	1
gene-larp4ab	larp4ab	La ribonucleoprotein 4Ab, transcript variant X1	no|up	yes|up	no|up	1
gene-ero1b	ero1b	endoplasmic reticulum oxidoreductase 1 beta, transcript variant X1	no|down	yes|down	no|up	1
gene-plvapa	plvapa	plasmalemma vesicle associated protein a, transcript variant X1	no|down	no|up	yes|down	1
gene-LOC127504594	LOC127504594	tubulin alpha-1C chain	no|down	no|down	yes|up	1
gene-galnt14	galnt14	UDP-N-acetyl-alpha-D-galactosamine:polypeptide N-acetylgalactosaminyltransferase 14 (GalNAc-T14), transcript variant X1	no|down	no|up	yes|down	1
gene-ddx10	ddx10	DEAD (Asp-Glu-Ala-Asp) box polypeptide 10	no|up	no|down	yes|up	1
gene-avpr2ab	avpr2ab	arginine vasopressin receptor 2a, duplicate b	no|down	no|up	yes|down	1
gene-prf1.3	prf1.3	perforin 1.3	no|down	no|up	yes|down	1
gene-lyrm5a	lyrm5a	LYR motif containing 5a, transcript variant X3	yes|down	no|down	no|down	1
gene-akr1a1a	akr1a1a	aldo-keto reductase family 1, member A1a (aldehyde reductase)	no|down	no|up	yes|down	1
gene-acaca	acaca	acetyl-CoA carboxylase alpha, transcript variant X1	no|up	no|down	yes|up	1
gene-atxn7l1	atxn7l1	ataxin 7-like 1, transcript variant X1	no|down	no|up	yes|down	1
gene-aplp1	aplp1	amyloid beta (A4) precursor-like protein 1, transcript variant X1	no|down	yes|up	yes|down	2
gene-eif4ebp3l	eif4ebp3l	eukaryotic translation initiation factor 4E binding protein 3, like	no|down	no|up	yes|down	1
gene-slc16a9b	slc16a9b	solute carrier family 16 member 9b, transcript variant X1	yes|down	no|down	yes|down	2
gene-fstl3	fstl3	follistatin-like 3 (secreted glycoprotein)	no|up	no|down	yes|up	1
gene-traf2a	traf2a	Tnf receptor-associated factor 2a, transcript variant X1	no|down	no|up	yes|down	1
gene-cdc23	cdc23	CDC23 (cell division cycle 23, yeast, homolog)	no|down	no|down	yes|up	1
gene-LOC127499898	LOC127499898	UDP-glucuronosyltransferase 2C1-like	no|down	yes|up	yes|down	2
gene-txndc12	txndc12	thioredoxin domain containing 12 (endoplasmic reticulum)	no|up	yes|down	yes|up	2
gene-plpp5	plpp5	phospholipid phosphatase 5, transcript variant X1	no|down	yes|down	yes|up	2
gene-gtf3c4	gtf3c4	general transcription factor IIIC, polypeptide 4	no|up	no|down	yes|up	1
gene-chrac1	chrac1	chromatin accessibility complex subunit 1	no|up	no|down	yes|up	1
gene-stt3a	stt3a	STT3 oligosaccharyltransferase complex catalytic subunit A	no|down	yes|down	no|up	1
gene-stt3b	stt3b	STT3 oligosaccharyltransferase complex catalytic subunit B	no|down	yes|down	yes|up	2
gene-dab1a	dab1a	DAB adaptor protein 1a	yes|down	no|down	yes|down	2
gene-gtf3c2	gtf3c2	general transcription factor IIIC, polypeptide 2, beta, transcript variant X4	no|up	no|down	yes|up	1
gene-zgc_194930	zgc:194930	uncharacterized protein LOC557813 homolog, transcript variant X1	no|down	no|up	yes|down	1
gene-acadl	acadl	acyl-CoA dehydrogenase long chain	no|down	no|up	yes|down	1
gene-si_ch211-161c3.6	si:ch211-161c3.6	high mobility group AT-hook 2b, transcript variant X2	yes|up	no|up	no|up	1
gene-hsc70	hsc70	heat shock cognate 70, transcript variant X1	yes|down	no|up	yes|down	2
gene-gxylt1a	gxylt1a	glucoside xylosyltransferase 1a, transcript variant X1	no|down	no|up	yes|down	1
gene-tmem53	tmem53	transmembrane protein 53	no|up	yes|down	yes|up	2
gene-LOC127495314	LOC127495314	uncharacterized LOC127495314, transcript variant X1	no|down	no|up	yes|down	1
gene-slc35b3	slc35b3	solute carrier family 35 member B3, transcript variant X1	no|down	no|down	yes|up	1
gene-LOC127504608	LOC127504608	tumor protein p53-inducible nuclear protein 2, transcript variant X1	no|down	no|up	yes|down	1
gene-slc35b1	slc35b1	solute carrier family 35 member B1	no|down	yes|down	yes|up	2
gene-crbn	crbn	cereblon, transcript variant X1	no|down	no|up	yes|down	1
gene-preb	preb	prolactin regulatory element binding	no|down	yes|down	yes|up	2
gene-cep41	cep41	centrosomal protein 41	no|down	yes|down	no|up	1
gene-ostm1	ostm1	osteoclastogenesis associated transmembrane protein 1	no|up	no|down	yes|up	1
gene-isca2	isca2	iron-sulfur cluster assembly 2, transcript variant X3	no|down	no|up	yes|down	1
gene-lmf2a	lmf2a	lipase maturation factor 2a	yes|down	no|up	yes|down	2
gene-bcl2l13	bcl2l13	BCL2 like 13, transcript variant X1	no|up	yes|up	yes|down	2
gene-bcl2l10	bcl2l10	BCL2 like 10	no|up	yes|up	no|down	1
gene-ctdnep1a	ctdnep1a	CTD nuclear envelope phosphatase 1a, transcript variant X1	no|down	yes|down	yes|up	2
gene-gbf1	gbf1	golgi brefeldin A resistant guanine nucleotide exchange factor 1, transcript variant X7	no|down	yes|down	no|up	1
gene-flt1	flt1	fms related receptor tyrosine kinase 1, transcript variant X1	no|down	no|up	yes|down	1
gene-usp24	usp24	ubiquitin specific peptidase 24, transcript variant X1	no|up	no|down	yes|up	1
gene-usp28	usp28	ubiquitin specific peptidase 28, transcript variant X1	no|up	yes|up	yes|down	2
gene-fgf19	fgf19	fibroblast growth factor 19	no|down	no|up	yes|down	1
gene-LOC127517083	LOC127517083	rho-related BTB domain-containing protein 2-like, transcript variant X1	no|down	no|up	yes|down	1
gene-cdo1	cdo1	cysteine dioxygenase, type I	no|down	no|up	yes|down	1
gene-zgc_56235	zgc:56235	Voltage-dependent anion-selective channel protein 2-like	no|down	no|up	yes|down	1
gene-LOC127519874	LOC127519874	putative adhesion G protein-coupled receptor E4P	no|up	yes|up	no|down	1
gene-LOC127502707	LOC127502707	protein leg1a-like	yes|down	no|up	yes|down	2
gene-zhx3a	zhx3a	zinc fingers and homeoboxes 3a, transcript variant X1	no|down	no|up	yes|down	1
gene-greb1	greb1	growth regulating estrogen receptor binding 1	yes|up	yes|up	no|up	2
gene-pls3	pls3	plastin 3 (T isoform), transcript variant X3	no|up	yes|up	yes|down	2
gene-LOC127501895	LOC127501895	NAD-dependent protein deacylase sirtuin-5, mitochondrial, transcript variant X2	no|down	yes|down	no|up	1
gene-eps8l2	eps8l2	EPS8 like 2, transcript variant X1	no|down	no|up	yes|down	1
gene-LOC127496210	LOC127496210	NACHT, LRR and PYD domains-containing protein 12-like, transcript variant X1	no|up	no|down	yes|up	1
gene-krtcap2	krtcap2	keratinocyte associated protein 2	no|down	yes|down	no|up	1
gene-LOC127496215	LOC127496215	period circadian protein homolog 2-like, transcript variant X1	yes|down	no|up	yes|down	2
gene-angptl1a	angptl1a	angiopoietin-like 1a, transcript variant X1	no|up	yes|up	no|down	1
gene-agmat	agmat	agmatine ureohydrolase (agmatinase)	no|down	no|up	yes|down	1
gene-LOC127517249	LOC127517249	major histocompatibility complex class I-related gene protein-like	yes|down	no|down	no|down	1
gene-ptgs2b	ptgs2b	prostaglandin-endoperoxide synthase 2b	no|up	no|down	yes|up	1
gene-hlfa	hlfa	HLF transcription factor, PAR bZIP family member a, transcript variant X1	no|down	no|up	yes|down	1
gene-LOC127517247	LOC127517247	zinc-alpha-2-glycoprotein-like, transcript variant X1	no|down	no|up	yes|down	1
gene-ggt1a	ggt1a	gamma-glutamyltransferase 1a	no|up	yes|down	yes|up	2
gene-brd2a	brd2a	bromodomain containing 2a, transcript variant X1	no|down	no|up	yes|down	1
gene-wiza	wiza	WIZ zinc finger a	no|up	no|down	yes|up	1
gene-kiaa0825	kiaa0825	KIAA0825 ortholog, transcript variant X1	no|down	yes|down	no|up	1
gene-mbnl1	mbnl1	muscleblind-like splicing regulator 1, transcript variant X6	no|down	no|up	yes|down	1
gene-rnaset2	rnaset2	ribonuclease T2	no|up	no|down	yes|up	1
gene-LOC127524977	LOC127524977	heterogeneous nuclear ribonucleoprotein C, transcript variant X1	no|up	no|down	yes|up	1
gene-aasdhppt	aasdhppt	aminoadipate-semialdehyde dehydrogenase-phosphopantetheinyl transferase, transcript variant X3	no|down	no|up	yes|down	1
gene-cremb	cremb	cAMP responsive element modulator b, transcript variant X1	yes|up	no|up	yes|up	2
gene-klf11b	klf11b	Kruppel-like factor 11b, transcript variant X1	no|down	no|up	yes|down	1
gene-wdr12	wdr12	WD repeat domain 12	yes|up	no|up	yes|up	2
gene-wdr13	wdr13	WD repeat domain 13	no|up	no|down	yes|up	1
gene-atraid	atraid	all-trans retinoic acid-induced differentiation factor	yes|up	no|down	yes|up	2
gene-usp2b	usp2b	ubiquitin specific peptidase 2b, transcript variant X1	no|down	no|up	yes|down	1
gene-dpm1	dpm1	dolichyl-phosphate mannosyltransferase subunit 1, catalytic	no|down	no|down	yes|up	1
gene-fpr1	fpr1	formyl peptide receptor 1, transcript variant X1	no|up	no|down	yes|up	1
gene-LOC127508049	LOC127508049	uncharacterized LOC127508049, transcript variant X1	no|up	yes|up	no|down	1
gene-LOC127496037	LOC127496037	uncharacterized LOC127496037	no|down	no|up	yes|down	1
gene-vps36	vps36	vacuolar protein sorting 36 homolog	no|up	no|down	yes|up	1
gene-cln6a	cln6a	CLN6 transmembrane ER protein a	no|up	no|down	yes|up	1
gene-emc9	emc9	ER membrane protein complex subunit 9, transcript variant X1	no|up	no|down	yes|up	1
gene-ugl	ugl	ureidoglycolate lyase	no|down	no|up	yes|down	1
gene-qrsl1	qrsl1	glutaminyl-tRNA amidotransferase subunit QRSL1, transcript variant X1	no|up	yes|down	yes|up	2
gene-nlk2	nlk2	nemo-like kinase, type 2	no|down	no|up	yes|down	1
gene-slc16a2	slc16a2	solute carrier family 16 member 2	yes|down	no|up	yes|down	2
gene-si_busm1-57f23.1	si:busm1-57f23.1	uncharacterized protein LOC368621 homolog	yes|up	no|up	yes|up	2
gene-LOC127525571	LOC127525571	alcohol dehydrogenase 1-like	no|down	no|up	yes|down	1
gene-LOC127525570	LOC127525570	alcohol dehydrogenase 1-like	no|down	yes|up	yes|down	2
gene-trim45	trim45	tripartite motif containing 45	no|up	yes|up	yes|down	2
gene-pdcd4a	pdcd4a	programmed cell death 4a, transcript variant X1	no|down	no|up	yes|down	1
gene-got2b	got2b	glutamic-oxaloacetic transaminase 2b, mitochondrial	no|up	no|down	yes|up	1
gene-eef1b2	eef1b2	eukaryotic translation elongation factor 1 beta 2	no|down	no|up	yes|down	1
gene-LOC127507115	LOC127507115	cytosolic carboxypeptidase 4, transcript variant X1	no|down	no|up	yes|down	1
gene-lyve1a	lyve1a	lymphatic vessel endothelial hyaluronic receptor 1a	no|down	no|up	yes|down	1
gene-pebp1	pebp1	phosphatidylethanolamine binding protein 1	no|down	no|up	yes|down	1
gene-LOC127512101	LOC127512101	leukemia inhibitory factor receptor, transcript variant X1	no|down	no|up	yes|down	1
gene-calm3b	calm3b	calmodulin 3b (phosphorylase kinase, delta)	no|up	no|down	yes|up	1
gene-kctd7	kctd7	potassium channel tetramerization domain containing 7	no|down	no|up	yes|down	1
gene-hadh	hadh	hydroxyacyl-CoA dehydrogenase	no|down	no|up	yes|down	1
gene-mmp9	mmp9	matrix metallopeptidase 9	no|up	no|down	yes|up	1
gene-cxcl8a	cxcl8a	chemokine (C-X-C motif) ligand 8a	no|up	yes|down	no|up	1
gene-kctd3	kctd3	potassium channel tetramerization domain containing 3	no|up	no|down	yes|up	1
gene-ddah2	ddah2	dimethylarginine dimethylaminohydrolase 2, transcript variant X1	no|up	yes|up	no|down	1
gene-ddah1	ddah1	dimethylarginine dimethylaminohydrolase 1, transcript variant X2	no|down	no|up	yes|down	1
gene-pik3c3	pik3c3	phosphatidylinositol 3-kinase, catalytic subunit type 3, transcript variant X1	no|up	no|down	yes|up	1
gene-hbaa2	hbaa2	hemoglobin, alpha adult 2	yes|down	no|down	yes|down	2
gene-cbsb	cbsb	cystathionine beta-synthase b, transcript variant X1	no|up	no|down	yes|up	1
gene-usf1	usf1	upstream transcription factor 1, transcript variant X1	no|down	yes|down	yes|up	2
gene-LOC127508133	LOC127508133	zinc finger protein OZF-like, transcript variant X1	no|down	no|up	yes|down	1
gene-cmpk2	cmpk2	cytidine monophosphate (UMP-CMP) kinase 2, mitochondrial	yes|down	no|down	yes|down	2
gene-si_ch211-261a10.5	si:ch211-261a10.5	potassium channel subfamily K member 13	no|down	no|up	yes|down	1
gene-LOC127500463	LOC127500463	uncharacterized LOC127500463	no|down	no|up	yes|down	1
gene-chordc1a	chordc1a	cysteine and histidine-rich domain (CHORD) containing 1a	no|up	no|down	yes|up	1
gene-LOC127500461	LOC127500461	glutathione S-transferase A-like, transcript variant X5	no|down	no|up	yes|down	1
gene-srp54	srp54	signal recognition particle 54, transcript variant X4	no|down	no|down	yes|up	1
gene-txnrd3	txnrd3	thioredoxin reductase 3	no|up	no|down	yes|up	1
gene-spata5	spata5	spermatogenesis associated 5, transcript variant X1	no|up	no|down	yes|up	1
gene-spata2	spata2	spermatogenesis associated 2, transcript variant X1	no|up	no|down	yes|up	1
gene-LOC127501908	LOC127501908	apolipoprotein B-100-like	no|down	yes|up	yes|down	2
gene-kat2a	kat2a	K(lysine) acetyltransferase 2A	no|up	no|down	yes|up	1
gene-snx2	snx2	sorting nexin 2	no|up	no|down	yes|up	1
gene-klhl2	klhl2	kelch-like family member 2	no|up	no|down	yes|up	1
gene-LOC127516591	LOC127516591	uncharacterized LOC127516591, transcript variant X2	no|down	yes|up	yes|down	2
gene-zgc_136858	zgc:136858	uncharacterized protein LOC678543 homolog	no|down	no|up	yes|down	1
gene-cnot3b	cnot3b	CCR4-NOT transcription complex, subunit 3b, transcript variant X1	no|down	no|down	yes|up	1
gene-stard13b	stard13b	StAR-related lipid transfer (START) domain containing 13b, transcript variant X2	no|up	yes|down	yes|up	2
gene-il12rb2l	il12rb2l	interleukin 12 receptor, beta 2a, like	no|up	yes|down	yes|up	2
gene-ppp4ca	ppp4ca	protein phosphatase 4, catalytic subunit a, transcript variant X3	no|down	yes|down	yes|up	2
gene-acp1	acp1	acid phosphatase 1, transcript variant X2	no|up	no|down	yes|up	1
gene-epor	epor	erythropoietin receptor, transcript variant X1	no|down	no|up	yes|down	1
gene-phka1a	phka1a	phosphorylase kinase, alpha 1a (muscle), transcript variant X1	no|down	no|down	yes|down	1
gene-phka1b	phka1b	phosphorylase kinase, alpha 1b (muscle), transcript variant X1	yes|down	no|down	no|down	1
gene-si_dkey-21e13.3	si:dkey-21e13.3	uncharacterized protein LOC100150043 homolog	yes|down	no|down	yes|down	2
gene-atg4a	atg4a	autophagy related 4A, cysteine peptidase, transcript variant X2	no|up	no|down	yes|up	1
gene-atg4b	atg4b	autophagy related 4B, cysteine peptidase, transcript variant X1	no|down	yes|down	yes|up	2
gene-gask1b	gask1b	golgi associated kinase 1B	no|up	no|down	yes|up	1
gene-LOC127512758	LOC127512758	long-chain-fatty-acid--CoA ligase ACSBG2-like	no|down	no|up	yes|down	1
gene-LOC127512921	LOC127512921	uncharacterized LOC127512921	no|down	yes|down	no|down	1
gene-rbp2a	rbp2a	retinol binding protein 2a, cellular	yes|down	no|up	yes|down	2
gene-rbp2b	rbp2b	retinol binding protein 2b, cellular	yes|down	no|up	yes|down	2
gene-cdk2	cdk2	cyclin-dependent kinase 2	no|down	no|up	yes|down	1
gene-rpl36a	rpl36a	ribosomal protein L36A	no|down	no|up	yes|down	1
gene-rmc1	rmc1	regulator of MON1-CCZ1	no|up	yes|down	yes|up	2
gene-decr1	decr1	2,4-dienoyl CoA reductase 1, mitochondrial	no|down	no|up	yes|down	1
gene-strada	strada	STE20 related adaptor alpha, transcript variant X1	yes|down	no|down	yes|down	2
gene-lsm12a	lsm12a	LSM12 homolog a	no|up	no|down	yes|up	1
gene-slc16a12a	slc16a12a	solute carrier family 16 member 12a	no|down	no|up	yes|down	1
gene-kcnab1a	kcnab1a	potassium voltage-gated channel subfamily A regulatory beta subunit 1a, transcript variant X1	no|up	no|down	yes|up	1
gene-LOC127523805	LOC127523805	leukocyte elastase inhibitor-like, transcript variant X2	no|down	no|up	yes|down	1
gene-LOC127500916	LOC127500916	ectonucleotide pyrophosphatase/phosphodiesterase family member 2	no|down	no|up	yes|down	1
gene-lars1b	lars1b	leucyl-tRNA synthetase 1b	no|up	no|down	yes|up	1
gene-LOC127516622	LOC127516622	DNA damage-inducible transcript 4-like protein	no|down	no|up	yes|down	1
gene-pde9aa	pde9aa	phosphodiesterase 9aa, transcript variant X3	no|down	no|up	yes|down	1
gene-plxna3	plxna3	plexin A3	no|down	no|up	yes|down	1
gene-znf574	znf574	zinc finger protein 574, transcript variant X2	no|up	no|down	yes|up	1
gene-bves	bves	blood vessel epicardial substance, transcript variant X2	no|up	yes|up	yes|down	2
gene-LOC127518404	LOC127518404	uncharacterized LOC127518404	no|down	yes|down	yes|up	2
gene-narfl	narfl	nuclear prelamin A recognition factor-like, transcript variant X1	no|up	no|down	yes|up	1
gene-chmp1b	chmp1b	charged multivesicular body protein 1B	no|up	no|down	yes|up	1
gene-ablim1b	ablim1b	actin binding LIM protein 1b, transcript variant X1	no|down	no|up	yes|down	1
gene-abat	abat	4-aminobutyrate aminotransferase, transcript variant X1	yes|down	no|down	yes|down	2
gene-phkb	phkb	phosphorylase kinase, beta, transcript variant X1	yes|down	no|up	yes|down	2
gene-nopchap1	nopchap1	NOP protein chaperone 1	no|up	yes|up	no|down	1
gene-LOC127500040	LOC127500040	cytochrome P450 1A1	no|down	no|up	yes|down	1
gene-slc35a1	slc35a1	solute carrier family 35 member A1	no|up	no|down	yes|up	1
gene-ccdc51	ccdc51	coiled-coil domain containing 51	no|up	no|down	yes|up	1
gene-rangrf	rangrf	RAN guanine nucleotide release factor, transcript variant X1	no|up	no|down	yes|up	1
gene-dvl1a	dvl1a	dishevelled segment polarity protein 1a, transcript variant X1	no|down	no|up	yes|down	1
gene-meltf	meltf	melanotransferrin	no|down	yes|up	yes|down	2
gene-tmem208	tmem208	transmembrane protein 208	no|down	yes|down	yes|up	2
gene-znf512b	znf512b	zinc finger protein 512B, transcript variant X1	no|down	no|up	yes|down	1
gene-rgcc	rgcc	regulator of cell cycle	no|down	no|up	yes|down	1
gene-gskip	gskip	gsk3b interacting protein, transcript variant X1	no|up	no|down	yes|up	1
gene-tprg1l	tprg1l	tumor protein p63 regulated 1-like	no|down	no|up	yes|down	1
gene-LOC127516138	LOC127516138	A disintegrin and metalloproteinase with thrombospondin motifs 7, transcript variant X1	no|down	no|up	yes|down	1
gene-prorp	prorp	protein only RNase P catalytic subunit, transcript variant X1	no|up	no|down	yes|up	1
gene-acsl1b	acsl1b	acyl-CoA synthetase long chain family member 1b, transcript variant X2	no|down	no|up	yes|down	1
gene-dlg1b	dlg1b	discs large MAGUK scaffold protein 1b, transcript variant X1	no|down	no|up	yes|down	1
gene-LOC127498170	LOC127498170	uncharacterized LOC127498170	no|down	no|up	yes|down	1
gene-LOC127510671	LOC127510671	gastrula zinc finger protein XlCGF8.2DB-like, transcript variant X2	no|up	no|down	yes|up	1
gene-cspg4	cspg4	chondroitin sulfate proteoglycan 4, transcript variant X1	no|up	yes|up	no|down	1
gene-hdac6	hdac6	histone deacetylase 6, transcript variant X2	no|up	no|down	yes|up	1
gene-fam169ab	fam169ab	family with sequence similarity 169 member Ab	no|down	no|up	yes|down	1
gene-mtif3	mtif3	mitochondrial translational initiation factor 3	no|up	yes|down	yes|up	2
gene-hapln1b	hapln1b	hyaluronan and proteoglycan link protein 1b, transcript variant X1	no|down	no|up	yes|down	1
gene-si_ch211-251b21.1	si:ch211-251b21.1	uncharacterized protein LOC571720 homolog, transcript variant X2	no|up	no|down	yes|up	1
gene-LOC127510414	LOC127510414	deleted in malignant brain tumors 1 protein-like	no|down	no|up	yes|down	1
gene-asb3	asb3	ankyrin repeat and SOCS box containing 3, transcript variant X1	no|up	no|down	yes|up	1
gene-LOC127498437	LOC127498437	uncharacterized LOC127498437	yes|down	no|up	yes|down	2
gene-jade2	jade2	jade family PHD finger 2, transcript variant X1	no|down	no|up	yes|down	1
gene-jade3	jade3	jade family PHD finger 3, transcript variant X2	no|up	no|down	yes|up	1
gene-eya4	eya4	EYA transcriptional coactivator and phosphatase 4, transcript variant X1	no|down	no|up	yes|down	1
gene-spartb	spartb	spartin b, transcript variant X1	no|up	no|down	yes|up	1
gene-alox5ap	alox5ap	arachidonate 5-lipoxygenase-activating protein	no|up	no|down	yes|up	1
gene-LOC127494216	LOC127494216	uncharacterized LOC127494216	no|down	no|up	yes|down	1
gene-LOC127511079	LOC127511079	zinc finger protein 431-like, transcript variant X4	no|up	no|down	yes|up	1
gene-LOC127510077	LOC127510077	uncharacterized LOC127510077, transcript variant X2	no|down	yes|down	no|up	1
gene-arfgap1	arfgap1	ADP-ribosylation factor GTPase activating protein 1, transcript variant X1	no|down	no|down	yes|up	1
gene-ssr3	ssr3	signal sequence receptor, gamma	no|down	yes|down	no|down	1
gene-nab1b	nab1b	NGFI-A binding protein 1b (EGR1 binding protein 1), transcript variant X1	no|up	yes|down	yes|up	2
gene-mibp	mibp	muscle-specific beta 1 integrin binding protein, transcript variant X1	no|down	no|up	yes|down	1
gene-mars1	mars1	methionyl-tRNA synthetase 1	no|up	no|down	yes|up	1
gene-LOC127509173	LOC127509173	hemoglobin cathodic subunit alpha-like	yes|down	no|down	yes|down	2
gene-LOC127509171	LOC127509171	hemoglobin subunit alpha-like	yes|down	no|up	yes|down	2
gene-hand2	hand2	heart and neural crest derivatives expressed 2	yes|up	no|up	no|up	1
gene-atrnl1a	atrnl1a	attractin-like 1a, transcript variant X1	no|down	no|up	yes|down	1
gene-LOC127505768	LOC127505768	asparagine synthetase [glutamine-hydrolyzing]-like	no|up	no|down	yes|up	1
gene-LOC127518316	LOC127518316	microfibril-associated glycoprotein 4-like, transcript variant X2	no|down	yes|down	yes|up	2
gene-bzw2	bzw2	basic leucine zipper and W2 domains 2	no|up	no|up	yes|down	1
gene-LOC127505505	LOC127505505	cytochrome P450 2J4, transcript variant X1	no|down	no|up	yes|down	1
gene-dop1b	dop1b	DOP1 leucine zipper like protein B, transcript variant X1	no|up	yes|up	yes|down	2
gene-get3	get3	guided entry of tail-anchored proteins factor 3, ATPase	no|up	no|down	yes|up	1
gene-cracr2b	cracr2b	calcium release activated channel regulator 2B, transcript variant X1	no|down	no|down	yes|down	1
gene-adal	adal	adenosine deaminase-like	yes|up	no|down	yes|up	2
gene-tp53bp1	tp53bp1	tumor protein p53 binding protein, 1, transcript variant X2	no|down	no|down	yes|down	1
gene-LOC127514373	LOC127514373	nicotinamide N-methyltransferase-like	no|up	yes|up	yes|down	2
gene-lto1	lto1	LTO1 maturation factor of ABCE1	no|up	no|down	yes|up	1
gene-b3glcta	b3glcta	beta 3-glucosyltransferase a, transcript variant X1	no|down	no|up	yes|down	1
gene-dip2ba	dip2ba	disco-interacting protein 2 homolog Ba, transcript variant X1	no|down	no|up	yes|down	1
gene-oscp1b	oscp1b	organic solute carrier partner 1b	no|up	no|down	yes|up	1
gene-rassf4a	rassf4a	Ras association domain family member 4a, transcript variant X2	no|down	no|up	yes|down	1
gene-calub	calub	calumenin b	no|down	yes|down	yes|up	2
gene-arsh	arsh	arylsulfatase H, transcript variant X4	no|down	no|up	yes|down	1
gene-manea	manea	mannosidase, endo-alpha, transcript variant X3	no|up	yes|down	yes|up	2
gene-st6galnac3	st6galnac3	ST6 (alpha-N-acetyl-neuraminyl-2,3-beta-galactosyl-1,3)-N-acetylgalactosaminide alpha-2,6-sialyltransferase 3, transcript variant X1	no|down	yes|up	yes|down	2
gene-rnf130	rnf130	ring finger protein 130, transcript variant X2	no|down	no|up	yes|down	1
gene-dnajb9a	dnajb9a	DnaJ heat shock protein family (Hsp40) member B9a, transcript variant X3	yes|down	no|down	no|down	1
gene-dnajb9b	dnajb9b	DnaJ heat shock protein family (Hsp40) member B9b	no|down	yes|down	no|up	1
gene-prmt6	prmt6	protein arginine methyltransferase 6	no|up	no|down	yes|up	1
gene-atf7ip2	atf7ip2	activating transcription factor 7 interacting protein 2, transcript variant X2	no|up	no|down	yes|up	1
gene-prmt3	prmt3	protein arginine methyltransferase 3, transcript variant X1	no|up	no|down	yes|up	1
gene-ccdc6a	ccdc6a	coiled-coil domain containing 6a	no|down	no|up	yes|down	1
gene-prmt9	prmt9	protein arginine methyltransferase 9, transcript variant X2	no|up	no|down	yes|up	1
gene-LOC127513973	LOC127513973	putative methyltransferase-like protein 7A	no|down	no|up	yes|down	1
gene-nat16l	nat16l	N-acetyltransferase 16, like	yes|down	no|up	yes|down	2
gene-LOC127504593	LOC127504593	tubulin alpha-1A chain, transcript variant X1	yes|up	no|up	no|up	1
gene-pwp2h	pwp2h	PWP2 small subunit processome component	no|up	no|up	yes|up	1
gene-dcun1d1	dcun1d1	DCN1, defective in cullin neddylation 1, domain containing 1 (S. cerevisiae)	no|up	no|down	yes|up	1
gene-mbd4	mbd4	methyl-CpG binding domain protein 4	no|down	yes|down	no|up	1
gene-dcun1d4	dcun1d4	DCN1, defective in cullin neddylation 1, domain containing 4 (S. cerevisiae), transcript variant X1	no|down	no|down	yes|down	1
gene-arsa	arsa	arylsulfatase A, transcript variant X1	no|up	no|up	yes|up	1
gene-LOC127513995	LOC127513995	uncharacterized LOC127513995	no|down	no|up	yes|down	1
gene-si_ch73-335l21.1	si:ch73-335l21.1	insulin receptor substrate 1-B, transcript variant X1	no|down	no|up	yes|down	1
gene-si_ch73-335l21.4	si:ch73-335l21.4	E3 ubiquitin-protein ligase-like	no|down	yes|down	no|up	1
gene-apmap	apmap	adipocyte plasma membrane associated protein	no|down	no|up	yes|down	1
gene-esyt1a	esyt1a	extended synaptotagmin-like protein 1a	no|down	no|down	yes|down	1
gene-LOC127501156	LOC127501156	catenin beta-1-like	yes|up	no|down	yes|up	2
gene-ncln	ncln	nicalin, transcript variant X1	no|up	no|down	yes|up	1
gene-gata1a	gata1a	GATA binding protein 1a	no|down	no|up	yes|down	1
gene-ercc2	ercc2	excision repair cross-complementation group 2	no|down	yes|down	no|up	1
gene-si_ch211-14a17.10	si:ch211-14a17.10	myosin-11	no|down	yes|down	no|up	1
gene-hprt1l	hprt1l	hypoxanthine phosphoribosyltransferase 1, like	no|down	no|up	yes|down	1
gene-dalrd3	dalrd3	DALR anticodon binding domain containing 3, transcript variant X1	yes|down	no|down	yes|down	2
gene-stbd1	stbd1	starch binding domain 1	no|down	no|up	yes|down	1
gene-itpkca	itpkca	inositol-trisphosphate 3-kinase Ca	no|up	no|down	yes|up	1
gene-lepa	lepa	leptin a, transcript variant X2	no|down	yes|down	yes|up	2
gene-LOC127514405	LOC127514405	vitamin D3 hydroxylase-associated protein	no|down	no|up	yes|down	1
gene-smarcd3b	smarcd3b	SWI/SNF related, matrix associated, actin dependent regulator of chromatin, subfamily d, member 3b, transcript variant X1	no|down	no|up	yes|down	1
gene-reep3a	reep3a	receptor accessory protein 3a, transcript variant X1	no|down	no|up	yes|down	1
gene-gmcl1	gmcl1	germ cell-less, spermatogenesis associated	no|up	no|down	yes|up	1
gene-sgsm1a	sgsm1a	small G protein signaling modulator 1a, transcript variant X1	no|up	no|down	yes|up	1
gene-khdc4	khdc4	KH domain containing 4, pre-mRNA splicing factor, transcript variant X1	no|down	no|up	yes|down	1
gene-LOC127495241	LOC127495241	T-cell surface glycoprotein CD3 epsilon chain	no|down	no|up	yes|down	1
gene-nadsyn1	nadsyn1	NAD synthetase 1, transcript variant X1	yes|down	yes|down	no|down	2
gene-cops9	cops9	COP9 signalosome subunit 9	no|down	yes|down	yes|up	2
gene-LOC127502175	LOC127502175	E3 ubiquitin-protein ligase TRIM47-like, transcript variant X1	no|down	no|up	yes|down	1
gene-si_cabz01101003.1	si:cabz01101003.1	ubiquitin carboxyl-terminal hydrolase CYLD	no|up	yes|down	yes|up	2
gene-zgc_153184	zgc:153184	uncharacterized protein LOC751652 homolog, transcript variant X3	no|down	no|down	yes|up	1
gene-trmo	trmo	tRNA methyltransferase O, transcript variant X1	no|up	yes|up	no|down	1
gene-slc35c1	slc35c1	solute carrier family 35 member C1, transcript variant X1	no|up	no|down	yes|up	1
gene-mtus1b	mtus1b	microtubule associated tumor suppressor 1b	yes|down	no|up	yes|down	2
gene-LOC127495304	LOC127495304	ras-related protein Rab-2A	no|up	no|down	yes|up	1
gene-lin7b	lin7b	lin-7 homolog B (C. elegans)	no|down	no|up	yes|down	1
gene-osbpl1a	osbpl1a	oxysterol binding protein-like 1A, transcript variant X1	yes|up	no|down	yes|up	2
gene-lin7c	lin7c	lin-7 homolog C (C. elegans)	no|up	no|down	yes|up	1
gene-rufy3	rufy3	RUN and FYVE domain containing 3, transcript variant X1	no|up	no|down	yes|up	1
gene-hspa8b	hspa8b	heat shock protein family A (Hsp70) member 8b	no|up	no|up	yes|up	1
gene-tmem120ab	tmem120ab	transmembrane protein 120Ab	no|down	no|up	yes|down	1
gene-LOC127495162	LOC127495162	26S proteasome non-ATPase regulatory subunit 2	no|up	no|down	yes|up	1
gene-ank3b	ank3b	ankyrin 3b, transcript variant X1	no|down	no|up	yes|down	1
gene-mtfmt	mtfmt	mitochondrial methionyl-tRNA formyltransferase	yes|up	no|up	yes|up	2
gene-dbr1	dbr1	debranching RNA lariats 1	no|up	no|down	yes|up	1
gene-gba3	gba3	glucosidase, beta, acid 3	no|down	no|up	yes|down	1
gene-gmppaa	gmppaa	GDP-mannose pyrophosphorylase Aa, transcript variant X1	no|down	no|up	yes|down	1
gene-LOC127524108	LOC127524108	CDP-diacylglycerol--glycerol-3-phosphate 3-phosphatidyltransferase, mitochondrial	no|up	no|down	yes|up	1
gene-sts	sts	steroid sulfatase (microsomal), isozyme S, transcript variant X1	no|down	no|up	yes|down	1
gene-usp39	usp39	ubiquitin specific peptidase 39	no|up	yes|down	yes|up	2
gene-LOC127501978	LOC127501978	uncharacterized LOC127501978	no|up	yes|up	yes|down	2
gene-ebpl	ebpl	EBP like	no|down	no|up	yes|down	1
gene-arl3a	arl3a	ADP ribosylation factor like GTPase 3a	no|down	yes|down	no|up	1
gene-si_ch211-5k11.8	si:ch211-5k11.8	Hemoglobin subunit alpha-like	yes|down	no|down	yes|down	2
gene-nfasca	nfasca	neurofascin homolog (chicken) a	no|down	no|up	yes|down	1
gene-LOC127502714	LOC127502714	DNA polymerase zeta catalytic subunit-like, transcript variant X2	no|down	no|up	yes|down	1
gene-LOC127502713	LOC127502713	apolipoprotein B-100-like, transcript variant X1	no|up	yes|down	no|up	1
gene-ptrh2	ptrh2	peptidyl-tRNA hydrolase 2, transcript variant X2	no|up	no|down	yes|up	1
gene-eif5a	eif5a	eukaryotic translation initiation factor 5A	no|down	no|up	yes|down	1
gene-sox6	sox6	SRY-box transcription factor 6, transcript variant X1	no|down	no|up	yes|down	1
gene-nfxl1	nfxl1	nuclear transcription factor, X-box binding-like 1, transcript variant X1	no|down	yes|down	no|up	1
gene-slc23a1	slc23a1	solute carrier family 23 member 1	no|up	no|up	yes|up	1
gene-slc23a2	slc23a2	solute carrier family 23 member 2, transcript variant X1	no|up	yes|up	no|down	1
gene-polr3b	polr3b	polymerase (RNA) III (DNA directed) polypeptide B	no|up	no|down	yes|up	1
gene-vezf1a	vezf1a	vascular endothelial zinc finger 1a, transcript variant X1	no|up	no|down	yes|up	1
gene-fbp1b	fbp1b	fructose-1,6-bisphosphatase 1b	no|down	no|up	yes|down	1
gene-smarcad1a	smarcad1a	SWI/SNF-related, matrix-associated actin-dependent regulator of chromatin, subfamily a, containing DEAD/H box 1 a, transcript variant X1	no|up	no|down	yes|up	1
gene-LOC127525368	LOC127525368	uncharacterized LOC127525368, transcript variant X2	no|down	no|up	yes|down	1
gene-LOC127517274	LOC127517274	phenazine biosynthesis-like domain-containing protein 2	no|down	no|up	yes|down	1
gene-gpm6bb	gpm6bb	glycoprotein M6Bb, transcript variant X1	no|down	no|up	yes|down	1
gene-ND2	ND2	NADH dehydrogenase subunit 2	no|down	no|up	yes|down	1
gene-ND3	ND3	NADH dehydrogenase subunit 3	no|down	no|up	yes|down	1
gene-rorca	rorca	RAR-related orphan receptor C a, transcript variant X1	no|up	yes|down	yes|up	2
gene-tead1b	tead1b	TEA domain family member 1b, transcript variant X2	no|down	no|up	yes|down	1
gene-ND5	ND5	NADH dehydrogenase subunit 5	no|down	no|up	yes|down	1
gene-mdh1ab	mdh1ab	malate dehydrogenase 1Ab, NAD (soluble)	yes|up	no|up	no|up	1
gene-LOC127496375	LOC127496375	fizzy-related protein homolog	no|up	no|down	yes|up	1
gene-txnipa	txnipa	thioredoxin interacting protein a	yes|down	no|up	yes|down	2
gene-afg3l1	afg3l1	AFG3-like AAA ATPase 1, transcript variant X2	no|up	no|down	yes|up	1
gene-xpa	xpa	xeroderma pigmentosum, complementation group A, transcript variant X2	no|up	no|down	yes|up	1
gene-xpc	xpc	xeroderma pigmentosum, complementation group C, transcript variant X1	no|down	no|up	yes|down	1
gene-LOC127518793	LOC127518793	plakophilin-4-like, transcript variant X1	no|down	no|up	yes|down	1
gene-LOC127517872	LOC127517872	tyrosine-protein kinase ZAP-70, transcript variant X1	no|down	no|up	yes|down	1
gene-soat2	soat2	sterol O-acyltransferase 2	no|down	no|up	yes|down	1
gene-memo1	memo1	mediator of cell motility 1	no|down	yes|down	yes|up	2
gene-tbc1d17	tbc1d17	TBC1 domain family, member 17	yes|up	no|up	yes|up	2
gene-LOC127519418	LOC127519418	uncharacterized LOC127519418	no|up	yes|up	yes|down	2
gene-ntaq1	ntaq1	N-terminal glutamine amidase 1, transcript variant X1	no|down	no|up	yes|down	1
gene-appl2	appl2	adaptor protein, phosphotyrosine interaction, PH domain and leucine zipper containing 2	no|down	no|up	yes|down	1
gene-ydjc	ydjc	YdjC chitooligosaccharide deacetylase homolog, transcript variant X2	no|down	yes|down	yes|up	2
gene-vkorc1	vkorc1	vitamin K epoxide reductase complex, subunit 1	no|down	yes|down	no|up	1
gene-LOC127512139	LOC127512139	cystatin-B-like, transcript variant X1	no|down	no|down	yes|down	1
gene-mecom	mecom	MDS1 and EVI1 complex locus, transcript variant X1	yes|up	no|up	yes|up	2
gene-romo1	romo1	reactive oxygen species modulator 1	no|down	no|up	yes|down	1
gene-LOC127509722	LOC127509722	uncharacterized LOC127509722	no|down	no|up	yes|down	1
gene-col6a2	col6a2	collagen, type VI, alpha 2	no|up	yes|up	no|down	1
gene-sacm1lb	sacm1lb	SAC1 like phosphatidylinositide phosphatase b, transcript variant X1	no|down	no|down	yes|up	1
gene-clptm1	clptm1	CLPTM1 regulator of GABA type A receptor forward trafficking, transcript variant X1	no|up	no|down	yes|up	1
gene-capn3a	capn3a	calpain 3a, (p94), transcript variant X1	no|down	yes|up	yes|down	2
gene-fbxo30a	fbxo30a	F-box protein 30a, transcript variant X1	no|up	yes|up	no|down	1
gene-sardh	sardh	sarcosine dehydrogenase, transcript variant X1	no|down	no|up	yes|down	1
gene-serp1	serp1	stress-associated endoplasmic reticulum protein 1	no|down	yes|down	no|up	1
gene-slc27a1b	slc27a1b	solute carrier family 27 member 1b, transcript variant X1	yes|down	yes|up	yes|down	3
gene-myo1ea	myo1ea	myosin IEa, transcript variant X1	no|up	yes|up	yes|down	2
gene-pgrmc2	pgrmc2	progesterone receptor membrane component 2	no|down	no|up	yes|down	1
gene-apip	apip	APAF1 interacting protein	yes|down	no|down	no|down	1
gene-gstt2	gstt2	glutathione S-transferase theta 2	no|down	no|up	yes|down	1
gene-LOC127509946	LOC127509946	gastrula zinc finger protein XlCGF57.1-like	no|down	no|up	yes|down	1
gene-zgc_101583	zgc:101583	uncharacterized protein LOC494104 homolog	no|up	no|down	yes|up	1
gene-sdhaf2	sdhaf2	succinate dehydrogenase complex assembly factor 2	no|up	no|down	yes|up	1
gene-LOC127507070	LOC127507070	uncharacterized LOC127507070	no|up	no|up	yes|down	1
gene-LOC127517054	LOC127517054	citron Rho-interacting kinase, transcript variant X1	no|down	no|up	yes|down	1
gene-gja11	gja11	gap junction protein, alpha 11	no|up	no|down	yes|up	1
gene-morf4l1	morf4l1	mortality factor 4 like 1, transcript variant X6	no|up	no|down	yes|up	1
gene-ascc2	ascc2	activating signal cointegrator 1 complex subunit 2	no|up	no|down	yes|up	1
gene-ascc3	ascc3	activating signal cointegrator 1 complex subunit 3, transcript variant X2	no|down	yes|down	yes|up	2
gene-angptl2b	angptl2b	angiopoietin-like 2b	no|down	no|up	yes|down	1
gene-dxo	dxo	decapping exoribonuclease, transcript variant X1	no|up	no|down	yes|up	1
gene-abhd2a	abhd2a	abhydrolase domain containing 2, acylglycerol lipase a	no|down	yes|up	yes|down	2
gene-LOC127503203	LOC127503203	NLR family CARD domain-containing protein 3-like, transcript variant X1	no|down	no|up	yes|down	1
gene-crybg2	crybg2	crystallin beta-gamma domain containing 2	yes|down	no|up	yes|down	2
gene-hivep2a	hivep2a	HIVEP zinc finger 2a, transcript variant X3	no|down	yes|down	no|up	1
gene-cldn34a	cldn34a	claudin 34a	no|down	no|up	yes|down	1
gene-sin3aa	sin3aa	SIN3 transcription regulator family member Aa	no|down	no|up	yes|down	1
gene-chmp2ba	chmp2ba	charged multivesicular body protein 2Ba, transcript variant X1	yes|up	no|down	yes|up	2
gene-ankha	ankha	ANKH inorganic pyrophosphate transport regulator a, transcript variant X1	no|down	no|up	yes|down	1
gene-LOC127512797	LOC127512797	transmembrane protein 47-like	no|up	yes|up	no|down	1
gene-LOC127500358	LOC127500358	uncharacterized LOC127500358	no|down	no|up	yes|down	1
gene-cept1b	cept1b	choline/ethanolamine phosphotransferase 1b, transcript variant X1	no|up	no|down	yes|up	1
gene-hemk1	hemk1	HemK methyltransferase family member 1	yes|up	no|up	no|up	1
gene-LOC127521735	LOC127521735	calcium/calmodulin-dependent protein kinase type II subunit beta, transcript variant X2	no|down	no|up	yes|down	1
gene-keap1a	keap1a	kelch-like ECH-associated protein 1a	no|down	no|up	yes|down	1
gene-adam11	adam11	ADAM metallopeptidase domain 11, transcript variant X1	no|down	no|up	yes|down	1
gene-LOC127498300	LOC127498300	thrombospondin-1-like	yes|up	no|up	no|up	1
gene-zfand1	zfand1	zinc finger, AN1-type domain 1, transcript variant X1	no|down	yes|down	no|up	1
gene-cbr1	cbr1	carbonyl reductase 1	no|down	no|up	yes|down	1
gene-tex10	tex10	testis expressed 10	no|up	no|down	yes|up	1
gene-LOC127523321	LOC127523321	4-hydroxyphenylpyruvate dioxygenase-like protein	no|up	no|down	yes|up	1
gene-capns1b	capns1b	calpain, small subunit 1 b	yes|up	no|up	no|up	1
gene-cry3b	cry3b	cryptochrome circadian regulator 3b, transcript variant X2	no|down	no|up	yes|down	1
gene-zgc_194398	zgc:194398	midasin AAA ATPase-domain containing protein	no|down	no|up	yes|down	1
gene-shpk	shpk	sedoheptulokinase, transcript variant X1	no|down	no|up	yes|down	1
gene-slc15a4	slc15a4	solute carrier family 15 member 4	no|up	no|down	yes|up	1
gene-dio3b	dio3b	iodothyronine deiodinase 3b	no|up	yes|up	no|down	1
gene-dio3a	dio3a	iodothyronine deiodinase 3a	yes|up	no|up	yes|up	2
gene-zcchc2	zcchc2	zinc finger, CCHC domain containing 2	no|down	no|up	yes|down	1
gene-ppfibp2a	ppfibp2a	PPFIA binding protein 2a, transcript variant X1	no|down	no|up	yes|down	1
gene-lpin1a	lpin1a	lipin 1a, transcript variant X1	yes|up	no|up	no|up	1
gene-LOC127500923	LOC127500923	uncharacterized LOC127500923	yes|down	no|up	yes|down	2
gene-LOC127512648	LOC127512648	regulator of G-protein signaling 3-like, transcript variant X1	no|up	no|down	yes|up	1
gene-LOC127511113	LOC127511113	gastrula zinc finger protein XlCGF7.1-like, transcript variant X1	no|up	no|down	yes|up	1
gene-ergic3	ergic3	ERGIC and golgi 3, transcript variant X1	no|down	yes|down	yes|up	2
gene-ergic1	ergic1	endoplasmic reticulum-golgi intermediate compartment 1	no|down	yes|down	yes|up	2
gene-dhodh	dhodh	dihydroorotate dehydrogenase	no|up	no|down	yes|up	1
gene-LOC127497002	LOC127497002	uncharacterized LOC127497002, transcript variant X1	no|down	no|up	yes|down	1
gene-arf2b	arf2b	ADP-ribosylation factor 2b, transcript variant X1	no|up	no|down	yes|up	1
gene-zgc_154058	zgc:154058	Transmembrane protein 150A-like	yes|down	no|down	no|down	1
gene-zgc_123305	zgc:123305	zgc:123305	no|up	no|down	yes|up	1
gene-zgc_162816	zgc:162816	uncharacterized protein LOC571260 homolog, transcript variant X1	yes|down	no|down	yes|down	2
gene-gfra1a	gfra1a	gdnf family receptor alpha 1a, transcript variant X1	yes|up	no|down	yes|up	2
gene-zgc_154055	zgc:154055	uncharacterized protein LOC556036 homolog, transcript variant X1	no|down	no|up	yes|down	1
gene-zgc_154054	zgc:154054	Alpha-1,3-mannosyl-glycoprotein 4-beta-N-acetylglucosaminyltransferase B-like, transcript variant X1	no|down	yes|down	yes|up	2
gene-wipf2a	wipf2a	WAS/WASL interacting protein family, member 2a	no|down	yes|down	yes|up	2
gene-snrpa1	snrpa1	small nuclear ribonucleoprotein polypeptide A'	no|up	no|down	yes|up	1
gene-ccdc43	ccdc43	coiled-coil domain containing 43, transcript variant X1	no|up	no|down	yes|up	1
gene-mif	mif	macrophage migration inhibitory factor	no|down	no|up	yes|down	1
gene-si_dkey-174n20.1	si:dkey-174n20.1	uncharacterized protein LOC796174 homolog	no|up	no|down	yes|up	1
gene-LOC127523490	LOC127523490	uncharacterized LOC127523490	no|up	yes|up	yes|down	2
gene-cdcp1b	cdcp1b	CUB domain containing protein 1b	no|up	no|down	yes|up	1
gene-zfand5a	zfand5a	zinc finger, AN1-type domain 5a	no|down	no|up	yes|down	1
gene-zfand5b	zfand5b	zinc finger, AN1-type domain 5b, transcript variant X1	no|down	yes|up	yes|down	2
gene-LOC127515236	LOC127515236	uncharacterized LOC127515236	yes|down	no|down	yes|down	2
gene-snrka	snrka	SNF related kinase a, transcript variant X2	no|up	no|down	yes|up	1
gene-nsfl1c	nsfl1c	NSFL1 (p97) cofactor (p47)	no|up	no|down	yes|up	1
gene-rbp4	rbp4	retinol binding protein 4, plasma	no|down	no|up	yes|down	1
gene-gpx4a	gpx4a	glutathione peroxidase 4a, transcript variant X1	yes|down	no|down	yes|down	2
gene-LOC127497641	LOC127497641	lymphocyte activation gene 3 protein-like	no|down	no|up	yes|down	1
gene-gfm2	gfm2	GTP dependent ribosome recycling factor mitochondrial 2, transcript variant X2	no|up	no|down	yes|up	1
gene-ints14	ints14	integrator complex subunit 14, transcript variant X1	no|up	no|down	yes|up	1
gene-scml4	scml4	Scm polycomb group protein like 4, transcript variant X1	no|down	no|down	yes|down	1
gene-ints10	ints10	integrator complex subunit 10, transcript variant X1	no|up	yes|down	yes|up	2
gene-agt	agt	angiotensinogen	no|down	yes|down	no|up	1
gene-pdf	pdf	peptide deformylase, mitochondrial	no|up	no|down	yes|up	1
gene-rnf26	rnf26	ring finger protein 26	yes|up	no|up	no|up	1
gene-rnf24	rnf24	ring finger protein 24, transcript variant X1	no|down	no|up	yes|down	1
gene-ppm1da	ppm1da	protein phosphatase, Mg2+/Mn2+ dependent, 1Da	no|up	no|down	yes|up	1
gene-zmpste24	zmpste24	zinc metallopeptidase, STE24 homolog	no|up	no|down	yes|up	1
gene-chpt1	chpt1	choline phosphotransferase 1	no|down	no|down	yes|down	1
gene-LOC127500140	LOC127500140	trans-1,2-dihydrobenzene-1,2-diol dehydrogenase-like	no|down	no|down	yes|down	1
gene-cd34	cd34	CD34 molecule	yes|up	no|up	no|up	1
gene-cd37	cd37	CD37 molecule	no|up	yes|up	no|down	1
gene-aga	aga	aspartylglucosaminidase	no|up	no|down	yes|up	1
gene-cwf19l2	cwf19l2	CWF19 like cell cycle control factor 2	no|up	no|down	yes|up	1
gene-tob1a	tob1a	transducer of ERBB2, 1a	no|down	no|up	yes|down	1
gene-agk	agk	acylglycerol kinase	no|up	no|down	yes|up	1
gene-kiaa0586	kiaa0586	KIAA0586 ortholog, transcript variant X1	no|down	yes|down	yes|up	2
gene-cfap91	cfap91	cilia and flagella associated protein 91	no|down	no|up	yes|down	1
gene-fasn	fasn	fatty acid synthase	yes|up	yes|up	no|down	2
gene-shfl	shfl	shiftless antiviral inhibitor of ribosomal frameshifting	no|down	no|up	yes|down	1
gene-LOC127518303	LOC127518303	microfibril-associated glycoprotein 4-like, transcript variant X1	no|down	yes|down	yes|up	2
gene-LOC127509166	LOC127509166	hemoglobin cathodic subunit beta-like	yes|down	no|down	yes|down	2
gene-LOC127523846	LOC127523846	dehydrogenase/reductase SDR family member 1-like, transcript variant X2	yes|down	no|down	no|down	1
gene-tor4aa	tor4aa	torsin family 4, member Aa	no|up	no|up	yes|up	1
gene-si_ch211-117c19.1	si:ch211-117c19.1	myogenesis-regulating glycosidase	no|down	yes|down	no|up	1
gene-LOC127514368	LOC127514368	nicotinamide N-methyltransferase-like	no|down	yes|up	yes|down	2
gene-LOC127521410	LOC127521410	uncharacterized LOC127521410	no|down	yes|up	yes|down	2
gene-irf7	irf7	interferon regulatory factor 7, transcript variant X1	yes|down	no|down	yes|down	2
gene-cacna1ba	cacna1ba	calcium channel, voltage-dependent, N type, alpha 1B subunit, a, transcript variant X1	no|down	no|up	yes|down	1
gene-slc40a1	slc40a1	solute carrier family 40 member 1	no|down	no|up	yes|down	1
gene-gar1	gar1	GAR1 homolog, ribonucleoprotein	no|up	no|down	yes|up	1
gene-LOC127494661	LOC127494661	ovomucoid-like, transcript variant X1	yes|down	yes|down	no|down	2
gene-uacab	uacab	uveal autoantigen with coiled-coil domains and ankyrin repeats b, transcript variant X2	no|up	yes|down	yes|up	2
gene-sgms2b	sgms2b	sphingomyelin synthase 2b, transcript variant X2	no|down	no|up	yes|down	1
gene-mgat4a	mgat4a	alpha-1,3-mannosyl-glycoprotein 4-beta-N-acetylglucosaminyltransferase A, transcript variant X1	no|up	no|down	yes|up	1
gene-mgat4b	mgat4b	alpha-1,3-mannosyl-glycoprotein 4-beta-N-acetylglucosaminyltransferase B	no|down	no|up	yes|down	1
gene-lifrb	lifrb	LIF receptor subunit alpha b, transcript variant X1	no|down	yes|down	no|up	1
gene-mtx1a	mtx1a	metaxin 1a	no|up	no|down	yes|up	1
gene-LOC127504280	LOC127504280	vitelline membrane outer layer protein 1-like	no|down	yes|down	yes|up	2
gene-gltpd2b	gltpd2b	glycolipid transfer protein domain containing 2b	no|up	no|down	yes|up	1
gene-acsl6	acsl6	acyl-CoA synthetase long chain family member 6, transcript variant X1	no|down	no|up	yes|down	1
gene-mat2al	mat2al	methionine adenosyltransferase II, alpha-like, transcript variant X1	no|down	no|up	yes|down	1
gene-asxl1	asxl1	ASXL transcriptional regulator 1, transcript variant X3	no|up	no|down	yes|up	1
gene-nfil3-5	nfil3-5	nuclear factor, interleukin 3 regulated, member 5	no|down	yes|down	no|up	1
gene-lonrf1	lonrf1	LON peptidase N-terminal domain and ring finger 1	no|down	no|up	yes|down	1
gene-utp23	utp23	UTP23 small subunit processome component	no|up	no|down	yes|up	1
gene-uggt1	uggt1	UDP-glucose glycoprotein glucosyltransferase 1, transcript variant X1	no|down	yes|down	yes|up	2
gene-uggt2	uggt2	UDP-glucose glycoprotein glucosyltransferase 2, transcript variant X2	no|up	no|down	yes|up	1
gene-LOC127508886	LOC127508886	uncharacterized LOC127508886	no|down	no|up	yes|down	1
gene-rars1	rars1	arginyl-tRNA synthetase 1	no|up	yes|down	yes|up	2
gene-dnaja3b	dnaja3b	DnaJ heat shock protein family (Hsp40) member A3b, transcript variant X1	no|up	no|down	yes|up	1
gene-mark3b	mark3b	MAP/microtubule affinity-regulating kinase 3b, transcript variant X1	no|down	no|up	yes|down	1
gene-tulp3	tulp3	TUB like protein 3, transcript variant X1	no|down	no|down	yes|up	1
gene-ciapin1	ciapin1	cytokine induced apoptosis inhibitor 1, transcript variant X1	no|up	no|down	yes|up	1
gene-LOC127513210	LOC127513210	uncharacterized LOC127513210	no|down	no|up	yes|down	1
gene-vangl2	vangl2	VANGL planar cell polarity protein 2, transcript variant X1	yes|up	no|up	no|up	1
gene-lpin1b	lpin1b	lipin 1b	no|up	no|down	yes|up	1
gene-polr2h	polr2h	RNA polymerase II, I and III subunit H, transcript variant X1	no|up	no|down	yes|up	1
gene-plaat1l	plaat1l	phospholipase A and acyltransferase 1-like	no|up	yes|up	no|down	1
gene-cables1	cables1	Cdk5 and Abl enzyme substrate 1, transcript variant X1	no|down	yes|up	yes|down	2
gene-copb2	copb2	COPI coat complex subunit beta 2	no|down	yes|down	no|up	1
gene-rc3h1a	rc3h1a	ring finger and CCCH-type domains 1a	no|down	no|up	yes|down	1
gene-copb1	copb1	COPI coat complex subunit beta 1	no|down	yes|down	no|up	1
gene-gkap1	gkap1	G kinase anchoring protein 1	no|down	no|up	yes|down	1
gene-LOC127501141	LOC127501141	F-box/LRR-repeat protein 6-like, transcript variant X1	no|up	no|down	yes|up	1
gene-ralgps2	ralgps2	Ral GEF with PH domain and SH3 binding motif 2, transcript variant X3	no|down	no|up	yes|down	1
gene-si_ch211-284e20.8	si:ch211-284e20.8	uncharacterized protein LOC563738 homolog	yes|down	no|up	yes|down	2
gene-klhl24b	klhl24b	kelch-like family member 24b	yes|up	no|up	no|up	1
gene-rbl1	rbl1	retinoblastoma-like 1 (p107)	no|up	no|down	yes|up	1
gene-pfdn4	pfdn4	prefoldin subunit 4	no|down	no|up	yes|down	1
gene-si_dkeyp-82a1.6	si:dkeyp-82a1.6	torsin-1A-interacting protein 2	no|up	no|down	yes|up	1
gene-tmem131l	tmem131l	transmembrane 131 like, transcript variant X1	no|down	no|up	yes|down	1
gene-LOC127509377	LOC127509377	peroxisomal membrane protein PMP34	no|up	no|down	yes|up	1
gene-dedd1	dedd1	death effector domain-containing 1, transcript variant X3	yes|down	no|down	no|down	1
gene-fbxl14a	fbxl14a	F-box and leucine-rich repeat protein 14a	no|up	no|down	yes|up	1
gene-sike1	sike1	suppressor of IKBKE 1, transcript variant X1	no|up	no|down	yes|up	1
gene-hspb8	hspb8	heat shock protein b8	no|up	no|down	yes|up	1
gene-hdac8	hdac8	histone deacetylase 8, transcript variant X1	no|up	no|down	yes|up	1
gene-mogs	mogs	mannosyl-oligosaccharide glucosidase	no|down	yes|down	yes|up	2
gene-rph3aa	rph3aa	rabphilin 3A homolog (mouse), a, transcript variant X1	no|down	yes|down	no|up	1
gene-LOC127503791	LOC127503791	uncharacterized LOC127503791, transcript variant X3	no|down	no|up	yes|down	1
gene-hdac5	hdac5	histone deacetylase 5, transcript variant X1	yes|down	yes|down	no|down	2
gene-shroom2a	shroom2a	shroom family member 2a, transcript variant X1	no|down	yes|down	no|up	1
gene-hspb6	hspb6	heat shock protein, alpha-crystallin-related, b6	no|up	yes|up	no|down	1
gene-marcksl1b	marcksl1b	MARCKS-like 1b	no|down	no|up	yes|down	1
gene-si_ch211-266o15.1	si:ch211-266o15.1	zinc finger MYM-type protein 4, transcript variant X1	no|down	yes|down	no|up	1
gene-tsc22d3	tsc22d3	TSC22 domain family, member 3, transcript variant X1	yes|down	no|up	yes|down	2
gene-glod5	glod5	glyoxalase domain containing 5	no|up	no|down	yes|up	1
gene-nfs1	nfs1	NFS1 cysteine desulfurase	no|down	no|up	yes|down	1
gene-cstf1	cstf1	cleavage stimulation factor, 3' pre-RNA, subunit 1	no|up	no|down	yes|up	1
gene-spsb4a	spsb4a	splA/ryanodine receptor domain and SOCS box containing 4a, transcript variant X2	yes|up	no|down	yes|up	2
gene-prcc	prcc	proline rich mitotic checkpoint control factor, transcript variant X2	no|up	no|down	yes|up	1
gene-ubap1la	ubap1la	ubiquitin associated protein 1-like a, transcript variant X1	no|up	yes|up	no|down	1
gene-gpt2	gpt2	glutamic pyruvate transaminase (alanine aminotransferase) 2	no|down	no|down	yes|up	1
gene-slc38a3b	slc38a3b	solute carrier family 38 member 3b, transcript variant X1	yes|up	no|down	yes|up	2
gene-nme4	nme4	NME/NM23 nucleoside diphosphate kinase 4, transcript variant X1	no|down	no|up	yes|down	1
gene-slc38a3a	slc38a3a	solute carrier family 38 member 3a, transcript variant X1	no|up	yes|up	no|down	1
gene-vcp	vcp	valosin containing protein	no|down	no|down	yes|up	1
gene-gdpgp1	gdpgp1	GDP-D-glucose phosphorylase 1	no|down	yes|down	yes|up	2
gene-hpxa	hpxa	hemopexin a	yes|down	no|up	yes|down	2
gene-sntb1	sntb1	syntrophin, basic 1, transcript variant X1	yes|down	no|up	yes|down	2
gene-yipf2	yipf2	Yip1 domain family, member 2	no|down	yes|down	no|up	1
gene-zgc_194887	zgc:194887	uncharacterized protein LOC571819 homolog	yes|down	no|down	yes|down	2
gene-mdm2	mdm2	MDM2 proto-oncogene, transcript variant X2	no|up	no|up	yes|up	1
gene-psma6a	psma6a	proteasome 20S subunit alpha 6a	no|down	yes|down	yes|up	2
gene-srpk1b	srpk1b	SRSF protein kinase 1b, transcript variant X1	no|up	no|down	yes|up	1
gene-ap5s1	ap5s1	adaptor related protein complex 5 subunit sigma 1	no|up	no|down	yes|up	1
gene-LOC127503706	LOC127503706	granzyme K-like	no|up	no|up	yes|down	1
gene-orc2	orc2	origin recognition complex, subunit 2	no|up	no|down	yes|up	1
gene-nrn1la	nrn1la	neuritin 1-like a	no|up	yes|up	no|down	1
gene-parla	parla	presenilin associated, rhomboid-like a, transcript variant X1	no|down	no|up	yes|down	1
gene-ghra	ghra	growth hormone receptor a	no|down	no|up	yes|down	1
gene-pof1b	pof1b	POF1B actin binding protein	no|down	no|up	yes|down	1
gene-si_dkey-238d18.4	si:dkey-238d18.4	TBC1 domain family member 15, transcript variant X1	no|up	yes|down	yes|up	2
gene-smpdl3b	smpdl3b	sphingomyelin phosphodiesterase acid like 3B	no|down	no|up	yes|down	1
gene-hacd2	hacd2	3-hydroxyacyl-CoA dehydratase 2	no|down	yes|down	yes|up	2
gene-tbpl1	tbpl1	TBP-like 1	no|up	no|down	yes|up	1
gene-dao.3	dao.3	D-amino-acid oxidase, tandem duplicate 3	no|down	no|up	yes|down	1
gene-LOC127503396	LOC127503396	alpha-protein kinase 2-like, transcript variant X1	no|down	no|down	yes|down	1
gene-LOC127517196	LOC127517196	protein unc-45 homolog B, transcript variant X1	no|down	no|up	yes|down	1
gene-igfbp1b	igfbp1b	insulin-like growth factor binding protein 1b, transcript variant X1	no|up	no|up	yes|up	1
gene-wdr74	wdr74	WD repeat domain 74	no|up	no|up	yes|up	1
gene-arrb2b	arrb2b	arrestin, beta 2b, transcript variant X1	no|down	no|up	yes|down	1
gene-fam151b	fam151b	family with sequence similarity 151 member B, transcript variant X1	no|up	no|down	yes|up	1
gene-apold1b	apold1b	apolipoprotein L domain containing 1b	yes|up	no|up	no|up	1
gene-LOC127496017	LOC127496017	angiomotin-like 2a	no|up	no|down	yes|up	1
gene-vps11	vps11	VPS11 core subunit of CORVET and HOPS complexes	no|down	yes|down	no|up	1
gene-ints4	ints4	integrator complex subunit 4, transcript variant X1	no|up	yes|down	yes|up	2
gene-LOC127509288	LOC127509288	myosin phosphatase Rho-interacting protein, transcript variant X1	no|down	no|up	yes|down	1
gene-LOC127525229	LOC127525229	uncharacterized LOC127525229, transcript variant X1	no|up	no|down	yes|up	1
gene-LOC127506444	LOC127506444	C-C motif chemokine 20, transcript variant X1	no|down	no|up	yes|down	1
gene-slc6a13	slc6a13	solute carrier family 6 member 13	yes|down	no|up	yes|down	2
gene-glis2b	glis2b	GLIS family zinc finger 2b	yes|down	no|up	yes|down	2
gene-LOC127503631	LOC127503631	uncharacterized LOC127503631	yes|down	no|down	yes|down	2
gene-rbm10	rbm10	RNA binding motif protein 10, transcript variant X2	no|down	no|up	yes|down	1
gene-rbm12	rbm12	RNA binding motif protein 12	no|up	no|down	yes|up	1
gene-hmgb3a	hmgb3a	high mobility group box 3a	no|down	no|up	yes|down	1
gene-stoml2	stoml2	stomatin (EPB72)-like 2	no|up	no|down	yes|up	1
gene-ccdc125	ccdc125	coiled-coil domain containing 125, transcript variant X1	no|down	no|up	yes|down	1
gene-abhd13	abhd13	abhydrolase domain containing 13, transcript variant X1	no|up	yes|down	yes|up	2
gene-stoml1	stoml1	stomatin (EPB72)-like 1	no|down	yes|down	no|up	1
gene-ptges3b	ptges3b	prostaglandin E synthase 3b (cytosolic)	no|up	no|down	yes|up	1
gene-ap4m1	ap4m1	adaptor related protein complex 4 subunit mu 1	no|up	yes|down	yes|up	2
gene-LOC127519414	LOC127519414	uncharacterized LOC127519414, transcript variant X1	no|up	no|down	yes|up	1
gene-glulb	glulb	glutamate-ammonia ligase (glutamine synthase) b	no|down	no|down	yes|up	1
gene-maea	maea	macrophage erythroblast attacher, E3 ubiquitin ligase, transcript variant X1	no|up	no|down	yes|up	1
gene-LOC127519413	LOC127519413	cerebellin-1-like	no|up	yes|down	yes|up	2
gene-foxo1a	foxo1a	forkhead box O1 a, transcript variant X2	no|up	yes|up	yes|down	2
gene-fkbp8	fkbp8	FKBP prolyl isomerase 8, transcript variant X1	no|down	no|up	yes|down	1
gene-rab5if	rab5if	RAB5 interacting factor	no|down	yes|down	yes|up	2
gene-sema4d	sema4d	sema domain, immunoglobulin domain (Ig), transmembrane domain (TM) and short cytoplasmic domain, (semaphorin) 4D, transcript variant X1	no|down	no|up	yes|down	1
gene-sptlc2b	sptlc2b	serine palmitoyltransferase, long chain base subunit 2b	no|up	no|down	yes|up	1
gene-LOC127506667	LOC127506667	interferon-induced GTP-binding protein Mx2, transcript variant X1	no|down	yes|up	yes|down	2
gene-si_ch211-132b12.7	si:ch211-132b12.7	uncharacterized protein LOC564531 homolog, transcript variant X2	no|down	no|up	yes|down	1
gene-LOC127508399	LOC127508399	C-type lectin domain family 4 member E	no|up	no|down	yes|up	1
gene-LOC127497122	LOC127497122	circadian-associated transcriptional repressor-like, transcript variant X1	yes|down	yes|up	yes|down	3
gene-fkbp4	fkbp4	FKBP prolyl isomerase 4, transcript variant X1	no|down	no|down	yes|down	1
gene-tmprss3a	tmprss3a	transmembrane serine protease 3a	no|down	no|up	yes|down	1
gene-LOC127518549	LOC127518549	diacylglycerol kinase gamma, transcript variant X3	no|down	no|up	yes|down	1
gene-nosip	nosip	nitric oxide synthase interacting protein, transcript variant X1	yes|down	no|up	yes|down	2
gene-miga1	miga1	mitoguardin 1, transcript variant X1	no|up	no|down	yes|up	1
gene-rpl23a	rpl23a	ribosomal protein L23a	no|down	no|up	yes|down	1
gene-dnaaf5	dnaaf5	dynein axonemal assembly factor 5	no|up	no|down	yes|up	1
gene-mical3a	mical3a	microtubule associated monooxygenase, calponin and LIM domain containing 3a, transcript variant X34	no|down	no|up	yes|down	1
gene-nanp	nanp	N-acetylneuraminic acid phosphatase	no|up	no|down	yes|up	1
gene-LOC127517041	LOC127517041	uncharacterized LOC127517041, transcript variant X1	no|down	no|up	yes|down	1
gene-LOC127517044	LOC127517044	uncharacterized LOC127517044	no|down	yes|up	yes|down	2
gene-fmc1	fmc1	formation of mitochondrial complex V assembly factor 1 homolog	yes|down	no|up	yes|down	2
gene-cltcb	cltcb	clathrin, heavy chain b (Hc), transcript variant X1	no|up	no|down	yes|up	1
gene-tmem178a	tmem178a	transmembrane protein 178a, transcript variant X1	yes|down	no|up	yes|down	2
gene-rpl22	rpl22	ribosomal protein L22	no|down	no|up	yes|down	1
gene-LOC127516027	LOC127516027	Fc receptor-like protein 5, transcript variant X1	no|up	yes|down	yes|up	2
gene-atxn1a	atxn1a	ataxin 1a, transcript variant X2	no|down	yes|up	yes|down	2
gene-LOC127498303	LOC127498303	uncharacterized protein C14orf28 homolog	no|down	no|up	yes|down	1
gene-LOC127517681	LOC127517681	Rieske domain-containing protein, transcript variant X2	no|down	yes|down	no|up	1
gene-adamts2a	adamts2a	ADAM metallopeptidase with thrombospondin type 1 motif, 2a	no|down	yes|up	yes|down	2
gene-LOC127500842	LOC127500842	major histocompatibility complex class I-related gene protein-like	no|down	no|up	yes|down	1
gene-gatd1	gatd1	glutamine amidotransferase class 1 domain containing 1	no|up	no|down	yes|up	1
gene-gstk1	gstk1	glutathione S-transferase kappa 1	no|down	no|up	yes|down	1
gene-marc1	marc1	mitochondrial amidoxime reducing component 1	no|down	no|up	yes|down	1
gene-diabloa	diabloa	diablo, IAP-binding mitochondrial protein a, transcript variant X1	no|up	yes|up	no|down	1
gene-mettl3	mettl3	methyltransferase like 3	no|down	yes|down	no|up	1
gene-atg2a	atg2a	autophagy related 2A, transcript variant X1	no|up	no|down	yes|up	1
gene-znf207a	znf207a	zinc finger protein 207, a, transcript variant X1	no|up	no|down	yes|up	1
gene-LOC127497019	LOC127497019	trafficking regulator of GLUT4 1-like, transcript variant X1	no|down	yes|down	no|up	1
gene-rgs4	rgs4	regulator of G protein signaling 4	no|up	yes|up	no|down	1
gene-actr6	actr6	actin related protein 6	no|up	no|down	yes|up	1
gene-ttf2	ttf2	transcription termination factor, RNA polymerase II	no|up	no|down	yes|up	1
gene-psmd1	psmd1	proteasome 26S subunit, non-ATPase 1	no|up	no|down	yes|up	1
gene-psmd7	psmd7	proteasome 26S subunit, non-ATPase 7	no|up	no|down	yes|up	1
gene-limch1a	limch1a	LIM and calponin homology domains 1a, transcript variant X1	yes|down	no|up	yes|down	2
gene-psmd8	psmd8	proteasome 26S subunit, non-ATPase 8	no|up	no|down	yes|up	1
gene-LOC127512273	LOC127512273	cytosolic phospholipase A2 gamma-like, transcript variant X3	no|down	no|up	yes|down	1
gene-rad51d	rad51d	RAD51 paralog D, transcript variant X1	no|down	no|down	yes|up	1
gene-sema3gb	sema3gb	sema domain, immunoglobulin domain (Ig), short basic domain, secreted, (semaphorin) 3Gb, transcript variant X1	no|up	yes|up	no|down	1
gene-ctdspl2b	ctdspl2b	CTD (carboxy-terminal domain, RNA polymerase II, polypeptide A) small phosphatase like 2b, transcript variant X1	no|down	no|up	yes|down	1
gene-greb1l	greb1l	GREB1 like retinoic acid receptor coactivator, transcript variant X2	no|down	no|up	yes|down	1
gene-tomm20a	tomm20a	translocase of outer mitochondrial membrane 20	no|up	no|down	yes|up	1
gene-rhbdd2	rhbdd2	rhomboid domain containing 2	no|up	no|down	yes|up	1
gene-ihha	ihha	Indian hedgehog signaling molecule a	no|up	no|down	yes|up	1
gene-triqk	triqk	triple QxxK/R motif containing	no|down	yes|down	no|up	1
gene-prkcaa	prkcaa	protein kinase C, alpha, a	no|down	no|up	yes|down	1
gene-eif2s1b	eif2s1b	eukaryotic translation initiation factor 2, subunit 1 alpha b, transcript variant X1	no|down	no|up	yes|down	1
gene-cahz	cahz	carbonic anhydrase	yes|down	no|up	yes|down	2
gene-sucla2	sucla2	succinate-CoA ligase ADP-forming subunit beta	no|up	no|down	yes|up	1
gene-fabp4a	fabp4a	fatty acid binding protein 4a	no|up	yes|up	no|down	1
gene-LOC127508084	LOC127508084	low-density lipoprotein receptor 1-like	no|down	yes|down	no|up	1
gene-cisd2	cisd2	CDGSH iron sulfur domain 2	no|down	yes|down	no|up	1
gene-zgc_154046	zgc:154046	Carnitine O-acetyltransferase-like, transcript variant X1	no|down	no|up	yes|down	1
gene-si_dkey-98f17.5	si:dkey-98f17.5	uncharacterized protein LOC569123 homolog	no|up	no|down	yes|up	1
gene-smyd2a	smyd2a	SET and MYND domain containing 2a	yes|up	no|up	yes|up	2
gene-ctif	ctif	CBP80/20-dependent translation initiation factor, transcript variant X1	no|up	no|down	yes|up	1
gene-pawr	pawr	PRKC, apoptosis, WT1, regulator	no|down	no|up	yes|down	1
gene-dhx15	dhx15	DEAH (Asp-Glu-Ala-His) box helicase 15, transcript variant X1	no|up	no|down	yes|up	1
gene-septin15	septin15	septin 15, transcript variant X1	no|up	no|down	yes|up	1
gene-dhx16	dhx16	DEAH (Asp-Glu-Ala-His) box polypeptide 16, transcript variant X1	no|up	no|down	yes|up	1
gene-mtmr7a	mtmr7a	myotubularin related protein 7a	yes|up	no|down	yes|up	2
gene-LOC127518425	LOC127518425	sterol 26-hydroxylase, mitochondrial-like	no|down	no|up	yes|down	1
gene-rxrgb	rxrgb	retinoid X receptor, gamma b	no|down	no|up	yes|down	1
gene-ripor3	ripor3	RIPOR family member 3	no|down	no|up	yes|down	1
gene-cdkn1a	cdkn1a	cyclin-dependent kinase inhibitor 1A, transcript variant X1	no|down	yes|up	yes|down	2
gene-LOC127510786	LOC127510786	uncharacterized LOC127510786	yes|down	no|down	no|down	1
gene-LOC127510784	LOC127510784	metalloproteinase inhibitor 3	no|down	no|up	yes|down	1
gene-tmem79b	tmem79b	transmembrane protein 79b, transcript variant X1	no|up	no|down	yes|up	1
gene-LOC127510783	LOC127510783	zinc finger CCCH-type antiviral protein 1-like	yes|down	no|down	no|down	1
gene-mtap	mtap	methylthioadenosine phosphorylase	no|up	no|down	yes|up	1
gene-LOC127511276	LOC127511276	uncharacterized LOC127511276	yes|down	no|up	yes|down	2
gene-LOC127500620	LOC127500620	interferon-inducible GTPase 5-like	no|up	no|down	yes|up	1
gene-LOC127519799	LOC127519799	hemicentin-1-like, transcript variant X1	no|down	no|up	yes|down	1
gene-ptpn23b	ptpn23b	protein tyrosine phosphatase, non-receptor type 23, b	no|down	no|up	yes|down	1
gene-gatm	gatm	glycine amidinotransferase (L-arginine:glycine amidinotransferase)	yes|down	no|up	yes|down	2
gene-apoeb	apoeb	apolipoprotein Eb, transcript variant X1	no|up	no|down	yes|up	1
gene-sf3b2	sf3b2	splicing factor 3b, subunit 2	no|up	no|down	yes|up	1
gene-LOC127497655	LOC127497655	nuclear receptor coactivator 7, transcript variant X1	no|down	yes|down	no|up	1
gene-btr33	btr33	bloodthirsty-related gene family, member 33	no|down	no|up	yes|down	1
gene-LOC127503858	LOC127503858	dnaJ homolog subfamily C member 21, transcript variant X1	no|up	no|down	yes|up	1
gene-rictorb	rictorb	RPTOR independent companion of MTOR, complex 2b, transcript variant X1	no|up	no|down	yes|up	1
gene-LOC127494476	LOC127494476	uncharacterized LOC127494476	no|up	no|down	yes|up	1
gene-LOC127494473	LOC127494473	uncharacterized LOC127494473	no|down	no|up	yes|down	1
gene-sspn	sspn	sarcospan (Kras oncogene-associated gene)	no|down	no|up	yes|down	1
gene-lacc1	lacc1	laccase (multicopper oxidoreductase) domain containing 1, transcript variant X1	no|down	no|up	yes|down	1
gene-saga	saga	S-antigen; retina and pineal gland (arrestin) a, transcript variant X1	no|down	no|up	yes|down	1
gene-si_dkey-178e17.1	si:dkey-178e17.1	tricarboxylate transport protein B, mitochondrial	yes|up	no|up	no|up	1
gene-mmp24	mmp24	matrix metallopeptidase 24	no|down	no|up	yes|down	1
gene-mzt1	mzt1	mitotic spindle organizing protein 1	no|up	no|down	yes|up	1
gene-si_rp71-68n21.9	si:rp71-68n21.9	kelch-like protein 9, transcript variant X1	no|down	no|up	yes|down	1
gene-polh	polh	polymerase (DNA directed), eta, transcript variant X1	no|up	no|down	yes|up	1
gene-LOC127504277	LOC127504277	vitelline membrane outer layer protein 1-like	no|down	no|up	yes|down	1
gene-tesk1a	tesk1a	testis associated actin remodelling kinase 1a	no|up	no|down	yes|up	1
gene-scarb2b	scarb2b	scavenger receptor class B, member 2b	no|down	no|up	yes|down	1
gene-si_cabz01068815.1	si:cabz01068815.1	solute carrier family 51 subunit beta, transcript variant X2	no|down	yes|up	yes|down	2
gene-LOC127520064	LOC127520064	uncharacterized LOC127520064, transcript variant X5	no|up	no|up	yes|up	1
gene-bend3	bend3	BEN domain containing 3, transcript variant X1	no|down	yes|down	yes|up	2
gene-metap2a	metap2a	methionyl aminopeptidase 2a	no|up	no|down	yes|up	1
gene-zgc_113054	zgc:113054	uncharacterized protein LOC541322 homolog, transcript variant X1	no|down	no|up	yes|down	1
gene-si_ch73-206p6.1	si:ch73-206p6.1	phospholipid scramblase 1	no|up	no|down	yes|up	1
gene-trmt1	trmt1	tRNA methyltransferase 1, transcript variant X1	no|up	no|down	yes|up	1
gene-ndufab1a	ndufab1a	NADH:ubiquinone oxidoreductase subunit AB1a, transcript variant X1	no|up	yes|down	yes|up	2
gene-ganabb	ganabb	glucosidase II alpha subunit b	no|down	no|up	yes|down	1
gene-LOC127511094	LOC127511094	guanylate-binding protein 1-like, transcript variant X1	no|down	no|down	yes|up	1
gene-ganaba	ganaba	glucosidase II alpha subunit a, transcript variant X1	no|down	yes|down	yes|up	2
gene-rcbtb2	rcbtb2	regulator of chromosome condensation (RCC1) and BTB (POZ) domain containing protein 2, transcript variant X1	no|up	no|down	yes|up	1
gene-c1d	c1d	C1D nuclear receptor corepressor	no|up	no|down	yes|up	1
gene-osgepl1	osgepl1	O-sialoglycoprotein endopeptidase-like 1	no|up	no|down	yes|up	1
gene-usp43b	usp43b	ubiquitin specific peptidase 43b, transcript variant X1	no|down	no|up	yes|down	1
gene-LOC127518334	LOC127518334	microfibril-associated glycoprotein 4-like	no|up	yes|down	yes|up	2
gene-igfbp2b	igfbp2b	insulin-like growth factor binding protein 2b	no|down	no|up	yes|down	1
gene-LOC127518331	LOC127518331	microfibril-associated glycoprotein 4-like, transcript variant X1	no|down	yes|down	yes|up	2
gene-LOC127499334	LOC127499334	RNA polymerase II elongation factor ELL2	no|down	yes|up	yes|down	2
gene-tmem175	tmem175	transmembrane protein 175	no|up	no|down	yes|up	1
gene-gja13.1	gja13.1	gap junction protein alpha 13.1	yes|up	yes|down	yes|up	3
gene-cd82a	cd82a	CD82 molecule a	no|up	no|up	yes|down	1
gene-rpap1	rpap1	RNA polymerase II associated protein 1	no|down	yes|down	no|up	1
gene-vdra	vdra	vitamin D receptor a, transcript variant X1	no|down	no|up	yes|down	1
gene-rpap2	rpap2	RNA polymerase II associated protein 2	no|up	no|down	yes|up	1
gene-LOC127499687	LOC127499687	cytochrome c oxidase subunit 5A, mitochondrial-like	no|down	no|up	yes|down	1
gene-ano10b	ano10b	anoctamin 10b	no|up	yes|up	no|down	1
gene-fat1a	fat1a	FAT atypical cadherin 1a, transcript variant X2	no|down	no|up	yes|down	1
gene-thraa	thraa	thyroid hormone receptor alpha a, transcript variant X1	no|down	yes|up	yes|down	2
gene-mpx	mpx	myeloid-specific peroxidase, transcript variant X1	no|up	no|down	yes|up	1
gene-dad1	dad1	defender against cell death 1	no|down	yes|down	no|up	1
gene-pptc7a	pptc7a	protein phosphatase targeting COQ7 a	yes|down	no|up	yes|down	2
gene-cmpk	cmpk	cytidylate kinase, transcript variant X1	no|down	no|down	yes|up	1
gene-LOC127494300	LOC127494300	saxitoxin and tetrodotoxin-binding protein 1	no|up	yes|down	yes|up	2
gene-zdhhc24	zdhhc24	zinc finger DHHC-type containing 24	no|up	no|down	yes|up	1
gene-smarca4a	smarca4a	SWI/SNF related, matrix associated, actin dependent regulator of chromatin, subfamily a, member 4a	no|down	yes|down	yes|up	2
gene-LOC127495780	LOC127495780	major facilitator superfamily domain-containing protein 12-like, transcript variant X1	no|down	no|down	yes|up	1
gene-ephx1	ephx1	epoxide hydrolase 1, microsomal (xenobiotic)	no|down	no|up	yes|down	1
gene-esr2b	esr2b	estrogen receptor 2b, transcript variant X1	yes|down	no|up	yes|down	2
gene-esr2a	esr2a	estrogen receptor 2a, transcript variant X1	no|up	yes|up	yes|down	2
gene-kdm4ab	kdm4ab	lysine (K)-specific demethylase 4A, genome duplicate b, transcript variant X1	no|down	no|up	yes|down	1
gene-LOC127514791	LOC127514791	cystathionine gamma-lyase-like, transcript variant X1	yes|up	no|up	yes|up	2
gene-LOC127514792	LOC127514792	cystathionine gamma-lyase-like	no|down	no|up	yes|down	1
gene-ntrk3a	ntrk3a	neurotrophic tyrosine kinase, receptor, type 3a, transcript variant X1	yes|down	no|up	yes|down	2
gene-LOC127514797	LOC127514797	ICOS ligand-like, transcript variant X1	no|down	no|up	yes|down	1
gene-igf2bp2a	igf2bp2a	insulin-like growth factor 2 mRNA binding protein 2a, transcript variant X1	no|down	no|up	yes|down	1
gene-rpl7l1	rpl7l1	ribosomal protein L7-like 1	no|up	no|down	yes|up	1
gene-rsl24d1	rsl24d1	ribosomal L24 domain containing 1	no|down	no|up	yes|down	1
gene-herc3	herc3	HECT and RLD domain containing E3 ubiquitin protein ligase 3	no|down	no|up	yes|down	1
gene-sbf2	sbf2	SET binding factor 2, transcript variant X1	no|down	no|up	yes|down	1
gene-herc1	herc1	HECT and RLD domain containing E3 ubiquitin protein ligase family member 1, transcript variant X1	no|down	no|up	yes|down	1
gene-LOC127499065	LOC127499065	uncharacterized LOC127499065	no|down	yes|down	no|up	1
gene-LOC127504931	LOC127504931	tetratricopeptide repeat protein 39B	no|up	no|down	yes|up	1
gene-thrsp	thrsp	thyroid hormone responsive	yes|down	no|up	yes|down	2
gene-add3b	add3b	adducin 3 (gamma) b, transcript variant X2	no|down	no|up	yes|down	1
gene-LOC127514228	LOC127514228	cytochrome b-c1 complex subunit 1, mitochondrial	no|up	no|down	yes|up	1
gene-dysf	dysf	dysferlin, limb girdle muscular dystrophy 2B (autosomal recessive), transcript variant X1	no|down	yes|up	yes|down	2
gene-LOC127497175	LOC127497175	glycogen debranching enzyme-like, transcript variant X1	no|down	no|up	yes|down	1
gene-surf4l	surf4l	surfeit 4, like	no|down	yes|down	no|up	1
gene-tfpia	tfpia	tissue factor pathway inhibitor a, transcript variant X1	no|up	no|down	yes|up	1
gene-bub3	bub3	BUB3 mitotic checkpoint protein, transcript variant X1	no|up	no|down	yes|up	1
gene-hmcn2	hmcn2	hemicentin 2	no|up	yes|up	yes|down	2
gene-gorab	gorab	golgin, rab6-interacting, transcript variant X1	no|up	no|down	yes|up	1
gene-LOC127501176	LOC127501176	major histocompatibility complex class I-related gene protein, transcript variant X8	no|down	no|up	yes|down	1
gene-arv1	arv1	ARV1 homolog, fatty acid homeostasis modulator	no|up	no|down	yes|up	1
gene-zgc_171579	zgc:171579	uncharacterized protein LOC557116 homolog	no|up	no|down	yes|up	1
gene-itsn1	itsn1	intersectin 1 (SH3 domain protein), transcript variant X1	no|down	no|up	yes|down	1
gene-actb1	actb1	actin, beta 1	no|up	no|up	yes|up	1
gene-ncoa4	ncoa4	nuclear receptor coactivator 4, transcript variant X1	no|down	no|up	yes|down	1
gene-zgc_153675	zgc:153675	uncharacterized protein LOC768179 homolog, transcript variant X1	yes|down	no|down	no|down	1
gene-ncoa2	ncoa2	nuclear receptor coactivator 2, transcript variant X4	no|down	no|up	yes|down	1
gene-gars1	gars1	glycyl-tRNA synthetase 1	no|down	no|up	yes|down	1
gene-igdcc4	igdcc4	immunoglobulin superfamily, DCC subclass, member 4, transcript variant X1	no|down	no|up	yes|down	1
gene-jag1b	jag1b	jagged canonical Notch ligand 1b	no|down	no|up	yes|down	1
gene-si_ch211-236h17.3	si:ch211-236h17.3	carbohydrate sulfotransferase 11	no|down	yes|up	yes|down	2
gene-mon1bb	mon1bb	MON1 secretory trafficking family member Bb	no|up	no|down	yes|up	1
gene-gtpbp1	gtpbp1	GTP binding protein 1, transcript variant X1	yes|up	no|down	yes|up	2
gene-gphna	gphna	gephyrin a, transcript variant X1	no|down	no|up	yes|down	1
gene-ptgdsa	ptgdsa	prostaglandin D2 synthase a	no|down	no|up	yes|down	1
gene-timm44	timm44	translocase of inner mitochondrial membrane 44 homolog (yeast)	no|up	no|down	yes|up	1
gene-tcn2	tcn2	transcobalamin II	no|down	yes|down	yes|up	2
gene-hspa9	hspa9	heat shock protein 9	no|up	no|up	yes|up	1
gene-LOC127524547	LOC127524547	nuclear factor NF-kappa-B p100 subunit, transcript variant X1	no|up	yes|down	yes|up	2
gene-sorcs3a	sorcs3a	sortilin related VPS10 domain containing receptor 3a	no|down	no|up	yes|down	1
gene-LOC127509457	LOC127509457	cytochrome P450 2K1-like, transcript variant X2	no|down	no|up	yes|down	1
gene-LOC127524542	LOC127524542		no|down	no|up	yes|down	1
gene-pofut1	pofut1	protein O-fucosyltransferase 1	no|up	no|down	yes|up	1
gene-slc35e3	slc35e3	solute carrier family 35 member E3	no|up	yes|down	yes|up	2
gene-kiaa1522	kiaa1522	KIAA1522 ortholog, transcript variant X1	yes|down	yes|up	yes|down	3
gene-gle1	gle1	GLE1 RNA export mediator	no|up	no|down	yes|up	1
gene-bcl11aa	bcl11aa	BCL11 transcription factor A a, transcript variant X1	no|down	no|up	yes|down	1
gene-hebp2	hebp2	heme binding protein 2, transcript variant X2	no|down	no|up	yes|down	1
gene-LOC127501773	LOC127501773	cytochrome P450 2J2-like	yes|down	no|up	yes|down	2
gene-LOC127495320	LOC127495320	alpha-2-macroglobulin-like, transcript variant X1	no|down	yes|down	no|up	1
gene-zgc_158689	zgc:158689	uncharacterized protein LOC791177 homolog, transcript variant X1	no|up	yes|up	no|down	1
gene-edem2	edem2	ER degradation enhancer, mannosidase alpha-like 2	no|down	yes|down	no|up	1
gene-LOC127495324	LOC127495324	uncharacterized LOC127495324	no|down	no|down	yes|up	1
gene-LOC127501778	LOC127501778	cytochrome P450 2J6-like	no|down	no|up	yes|down	1
gene-nr1i2	nr1i2	nuclear receptor subfamily 1, group I, member 2, transcript variant X1	no|up	no|up	yes|down	1
gene-csnk2a2b	csnk2a2b	casein kinase 2, alpha prime polypeptide b, transcript variant X1	no|down	yes|down	no|up	1
gene-LOC127502558	LOC127502558	rho guanine nucleotide exchange factor TIAM2-like	no|down	no|up	yes|down	1
gene-nfe2l3	nfe2l3	nfe2 like bZIP transcription factor 3	no|up	no|down	yes|up	1
gene-ube2j1	ube2j1	ubiquitin-conjugating enzyme E2, J1	no|down	yes|down	yes|up	2
gene-ap5b1	ap5b1	adaptor related protein complex 5 subunit beta 1	no|up	no|down	yes|up	1
gene-LOC127496821	LOC127496821	ATPase family AAA domain-containing protein 2-like, transcript variant X1	no|up	no|down	yes|up	1
gene-epm2a	epm2a	EPM2A glucan phosphatase, laforin, transcript variant X1	no|down	no|up	yes|down	1
gene-gstz1	gstz1	glutathione S-transferase zeta 1, transcript variant X1	no|down	no|up	yes|down	1
gene-ldhba	ldhba	lactate dehydrogenase Ba	no|down	no|up	yes|down	1
gene-LOC127496792	LOC127496792	roundabout homolog 2	no|down	no|up	yes|down	1
gene-LOC127496796	LOC127496796	uncharacterized LOC127496796	no|down	no|up	yes|down	1
gene-grhprb	grhprb	glyoxylate reductase/hydroxypyruvate reductase b	no|down	no|up	yes|down	1
gene-cckar	cckar	cholecystokinin A receptor	no|up	yes|up	no|down	1
gene-LOC127518392	LOC127518392	putative methyltransferase DDB_G0268948, transcript variant X2	no|down	no|down	yes|down	1
gene-uraha	uraha	urate (5-hydroxyiso-) hydrolase a	no|down	no|up	yes|down	1
gene-cited4a	cited4a	Cbp/p300-interacting transactivator, with Glu/Asp-rich carboxy-terminal domain, 4a	yes|down	no|up	yes|down	2
gene-sars2	sars2	seryl-tRNA synthetase 2, mitochondrial	no|up	no|down	yes|up	1
gene-tank	tank	TRAF family member-associated NFKB activator, transcript variant X1	no|down	yes|down	yes|up	2
gene-dhh	dhh	desert hedgehog signaling molecule	no|down	no|up	yes|down	1
gene-snta1	snta1	syntrophin, alpha 1	no|down	no|up	yes|down	1
gene-npr3	npr3	natriuretic peptide receptor 3, transcript variant X1	no|down	no|up	yes|down	1
gene-abcc10	abcc10	ATP-binding cassette, sub-family C (CFTR/MRP), member 10, transcript variant X1	no|down	yes|down	yes|up	2
gene-LOC127494092	LOC127494092	uncharacterized LOC127494092	yes|down	no|up	yes|down	2
gene-tpk2	tpk2	thiamin pyrophosphokinase 2, transcript variant X1	no|down	no|up	yes|down	1
gene-smpd1	smpd1	sphingomyelin phosphodiesterase 1	no|up	no|down	yes|up	1
gene-tmx4	tmx4	thioredoxin-related transmembrane protein 4	no|down	yes|up	yes|down	2
gene-cbln17	cbln17	cerebellin 17	no|down	no|up	yes|down	1
gene-si_ch73-352p4.8	si:ch73-352p4.8	cystine/glutamate transporter	no|down	no|down	yes|down	1
gene-rbfox1l	rbfox1l	RNA binding fox-1 homolog 1, like, transcript variant X1	no|down	no|up	yes|down	1
gene-LOC127521116	LOC127521116	uncharacterized LOC127521116	no|down	no|up	yes|down	1
gene-commd4	commd4	COMM domain containing 4	no|up	no|down	yes|up	1
gene-copa	copa	COPI coat complex subunit alpha	no|down	yes|down	no|up	1
gene-commd1	commd1	copper metabolism (Murr1) domain containing 1	no|up	no|down	yes|up	1
gene-slc38a9	slc38a9	solute carrier family 38 member 9, transcript variant X2	no|up	no|down	yes|up	1
gene-LOC127496228	LOC127496228	uncharacterized LOC127496228	no|down	no|up	yes|down	1
gene-slc38a7	slc38a7	solute carrier family 38 member 7	no|up	no|down	yes|up	1
gene-slc38a4	slc38a4	solute carrier family 38 member 4, transcript variant X1	no|down	no|up	yes|down	1
gene-hace1	hace1	HECT domain and ankyrin repeat containing E3 ubiquitin protein ligase 1, transcript variant X1	no|up	no|down	yes|up	1
gene-dhrs3b	dhrs3b	dehydrogenase/reductase (SDR family) member 3b	no|down	no|down	yes|down	1
gene-eloca	eloca	elongin C paralog a, transcript variant X1	no|up	no|down	yes|up	1
gene-nadka	nadka	NAD kinase a, transcript variant X1	no|up	no|down	yes|up	1
gene-rpgrip1l	rpgrip1l	RPGRIP1 like	no|down	yes|down	no|up	1
gene-dhrs3a	dhrs3a	dehydrogenase/reductase (SDR family) member 3a, transcript variant X1	yes|down	no|down	no|down	1
gene-pik3r4	pik3r4	phosphoinositide-3-kinase, regulatory subunit 4	no|up	yes|down	yes|up	2
gene-LOC127502805	LOC127502805	leucine-rich alpha-2-glycoprotein-like	no|down	yes|down	yes|up	2
gene-LOC127524436	LOC127524436	cytochrome c oxidase subunit 5B, mitochondrial	no|down	no|up	yes|down	1
gene-capn10	capn10	calpain 10, transcript variant X1	no|down	no|up	yes|down	1
gene-LOC127516505	LOC127516505	uncharacterized LOC127516505, transcript variant X2	yes|down	no|up	yes|down	2
gene-LOC127525128	LOC127525128	kynurenine 3-monooxygenase	no|down	no|up	yes|down	1
gene-capn15	capn15	calpain 15, transcript variant X1	no|down	no|up	yes|down	1
gene-trim71	trim71	tripartite motif containing 71, E3 ubiquitin protein ligase	no|down	no|up	yes|down	1
gene-lrig2	lrig2	leucine-rich repeats and immunoglobulin-like domains 2, transcript variant X1	no|up	no|down	yes|up	1
gene-LOC127524439	LOC127524439	core histone macro-H2A.2, transcript variant X1	no|down	no|up	yes|down	1
gene-proser1	proser1	proline and serine rich 1, transcript variant X1	no|up	no|down	yes|up	1
gene-gid8a	gid8a	GID complex subunit 8 homolog a (S. cerevisiae), transcript variant X1	no|up	no|down	yes|up	1
gene-stk11ip	stk11ip	serine/threonine kinase 11 interacting protein, transcript variant X1	yes|up	no|up	yes|up	2
gene-LOC127509631	LOC127509631	uncharacterized LOC127509631	no|up	yes|up	no|down	1
gene-LOC127506471	LOC127506471	uncharacterized LOC127506471	no|up	yes|up	no|down	1
gene-LOC127509634	LOC127509634	uncharacterized LOC127509634	no|up	no|up	yes|down	1
gene-LOC127503601	LOC127503601	mitochondrial fission factor, transcript variant X2	no|down	no|up	yes|down	1
gene-LOC127525235	LOC127525235	uncharacterized LOC127525235	no|down	yes|down	yes|up	2
gene-rbbp4	rbbp4	retinoblastoma binding protein 4	no|up	no|down	yes|up	1
gene-dhrs4	dhrs4	dehydrogenase/reductase (SDR family) member 4, transcript variant X1	no|down	no|up	yes|down	1
gene-fndc3ba	fndc3ba	fibronectin type III domain containing 3Ba, transcript variant X1	yes|down	no|down	no|down	1
gene-dhrs9	dhrs9	dehydrogenase/reductase (SDR family) member 9	no|down	no|up	yes|down	1
gene-l2hgdh	l2hgdh	L-2-hydroxyglutarate dehydrogenase	no|down	no|up	yes|down	1
gene-prpf4bb	prpf4bb	pre-mRNA processing factor 4Bb	no|up	no|down	yes|up	1
gene-canx	canx	calnexin	no|down	yes|down	no|up	1
gene-eomesa	eomesa	eomesodermin homolog a	no|down	no|up	yes|down	1
gene-vipas39	vipas39	VPS33B interacting protein, apical-basolateral polarity regulator, spe-39 homolog	no|down	yes|down	yes|up	2
gene-LOC127506651	LOC127506651	uncharacterized LOC127506651	no|down	no|up	yes|down	1
gene-phrf1	phrf1	PHD and ring finger domains 1, transcript variant X2	no|up	no|down	yes|up	1
gene-LOC127503462	LOC127503462	guanine nucleotide-binding protein subunit beta-2-like 1	no|down	no|up	yes|down	1
gene-ccnq	ccnq	cyclin Q	no|down	no|up	yes|down	1
gene-timp2b	timp2b	TIMP metallopeptidase inhibitor 2b	no|up	no|down	yes|up	1
gene-kiaa0895l	kiaa0895l	kiaa0895l, transcript variant X1	no|up	no|down	yes|up	1
gene-lgalslb	lgalslb	lectin, galactoside-binding-like b	yes|down	no|down	no|down	1
gene-zgc_101569	zgc:101569	uncharacterized protein LOC449822 homolog, transcript variant X1	no|up	no|down	yes|up	1
gene-setd6	setd6	SET domain containing 6, protein lysine methyltransferase	no|up	no|down	yes|up	1
gene-tsc2	tsc2	TSC complex subunit 2, transcript variant X1	no|down	no|up	yes|down	1
gene-riox2	riox2	ribosomal oxygenase 2, transcript variant X1	no|up	no|down	yes|up	1
gene-si_dkey-79i2.4	si:dkey-79i2.4	uncharacterized si:dkey-79i2.4	no|down	no|up	yes|down	1
gene-setd3	setd3	SET domain containing 3, actin histidine methyltransferase, transcript variant X2	no|up	no|down	yes|up	1
gene-LOC127503686	LOC127503686	succinyl-CoA:3-ketoacid coenzyme A transferase 1, mitochondrial-like	no|down	no|up	yes|down	1
gene-kif16ba	kif16ba	kinesin family member 16Ba	no|down	no|down	yes|up	1
gene-LOC127522650	LOC127522650	guanine nucleotide exchange factor DBS-like, transcript variant X10	no|down	no|up	yes|down	1
gene-smyd5	smyd5	SMYD family member 5, transcript variant X1	no|up	no|down	yes|up	1
gene-setd9	setd9	SET domain containing 9, transcript variant X1	no|down	no|up	yes|down	1
gene-si_dkey-34d22.1	si:dkey-34d22.1	discoidin, CUB and LCCL domain-containing protein 1	no|up	no|down	yes|up	1
gene-rpl32	rpl32	ribosomal protein L32	no|down	no|up	yes|down	1
gene-rpl35	rpl35	ribosomal protein L35, transcript variant X2	no|down	no|up	yes|down	1
gene-pdzrn3a	pdzrn3a	PDZ domain containing RING finger 3a, transcript variant X1	no|down	no|up	yes|down	1
gene-nol9	nol9	nucleolar protein 9	no|up	no|down	yes|up	1
gene-rpl38	rpl38	ribosomal protein L38	no|down	no|up	yes|down	1
gene-LOC127522497	LOC127522497	nucleoprotein TPR-like	no|up	yes|down	yes|up	2
gene-echdc2	echdc2	enoyl CoA hydratase domain containing 2, transcript variant X1	no|down	yes|down	no|up	1
gene-nt5c2l1	nt5c2l1	5'-nucleotidase, cytosolic II, like 1, transcript variant X1	yes|down	no|up	yes|down	2
gene-plce1	plce1	phospholipase C, epsilon 1, transcript variant X1	no|up	yes|up	no|down	1
gene-LOC127507632	LOC127507632	aminopeptidase N	no|down	no|up	yes|down	1
gene-igfbp5b	igfbp5b	insulin-like growth factor binding protein 5b, transcript variant X1	no|down	no|down	yes|down	1
gene-vps18	vps18	VPS18 core subunit of CORVET and HOPS complexes	no|up	no|down	yes|up	1
gene-tex36	tex36	testis expressed 36	no|down	yes|down	no|up	1
gene-flot2a	flot2a	flotillin 2a, transcript variant X1	no|up	no|down	yes|up	1
gene-gnptab	gnptab	N-acetylglucosamine-1-phosphate transferase subunits alpha and beta, transcript variant X1	no|up	no|down	yes|up	1
gene-mrpl33	mrpl33	mitochondrial ribosomal protein L33	no|up	no|down	yes|up	1
gene-LOC127500542	LOC127500542	counting factor associated protein D-like	no|down	no|up	yes|down	1
gene-aggf1	aggf1	angiogenic factor with G patch and FHA domains 1, transcript variant X1	no|down	yes|down	no|up	1
gene-tmem144a	tmem144a	transmembrane protein 144a, transcript variant X1	no|up	no|down	yes|up	1
gene-si_ch73-321d9.2	si:ch73-321d9.2	uncharacterized si:ch73-321d9.2, transcript variant X11	no|down	no|up	yes|down	1
gene-vps13c	vps13c	vacuolar protein sorting 13 homolog C, transcript variant X1	no|down	no|up	yes|down	1
gene-LOC127509965	LOC127509965	protein Tob2	no|down	no|up	yes|down	1
gene-wdr18	wdr18	WD repeat domain 18	no|up	no|down	yes|up	1
gene-LOC127509969	LOC127509969	DLA class I histocompatibility antigen, A9/A9 alpha chain-like, transcript variant X2	no|down	yes|down	no|up	1
gene-atg4da	atg4da	autophagy related 4D, cysteine peptidase a	no|down	yes|down	yes|up	2
gene-pctp	pctp	phosphatidylcholine transfer protein	no|up	no|down	yes|up	1
gene-nomo	nomo	nodal modulator	no|up	no|down	yes|up	1
gene-pmvk	pmvk	phosphomevalonate kinase	no|down	no|up	yes|down	1
gene-drp2	drp2	dystrophin related protein 2, transcript variant X1	no|up	yes|up	yes|down	2
gene-LOC127518757	LOC127518757	interleukin-1 receptor type 2, transcript variant X1	no|up	yes|down	yes|up	2
gene-LOC127497572	LOC127497572	cytochrome P450 4B1	no|down	no|up	yes|down	1
gene-apbb2b	apbb2b	amyloid beta (A4) precursor protein-binding, family B, member 2b, transcript variant X1	no|down	no|up	yes|down	1
gene-LOC127503521	LOC127503521	liver-expressed antimicrobial peptide 2	yes|down	no|down	yes|down	2
gene-cntf	cntf	ciliary neurotrophic factor, transcript variant X1	no|down	yes|down	yes|up	2
gene-cmbl	cmbl	carboxymethylenebutenolidase homolog (Pseudomonas)	no|down	no|up	yes|down	1
gene-dipk1c	dipk1c	divergent protein kinase domain 1C, transcript variant X1	no|up	no|down	yes|up	1
gene-si_dkey-90m5.4	si:dkey-90m5.4	leucine-rich alpha-2-glycoprotein	yes|down	no|down	yes|down	2
gene-adpgk	adpgk	ADP-dependent glucokinase, transcript variant X1	no|up	no|down	yes|up	1
gene-LOC127518436	LOC127518436	UDP-glucuronosyltransferase 1-6, transcript variant X2	no|down	no|up	yes|down	1
gene-tdo2b	tdo2b	tryptophan 2,3-dioxygenase b	no|up	no|up	yes|down	1
gene-nap1l4a	nap1l4a	nucleosome assembly protein 1-like 4a, transcript variant X1	no|up	no|down	yes|up	1
gene-slc25a40	slc25a40	solute carrier family 25 member 40	no|up	no|down	yes|up	1
gene-ccdc22	ccdc22	coiled-coil domain containing 22	no|up	no|down	yes|up	1
gene-znf628	znf628	zinc finger protein 628	no|up	no|down	yes|up	1
gene-rgra	rgra	retinal G protein coupled receptor a, transcript variant X1	no|up	yes|up	no|down	1
gene-kansl2	kansl2	KAT8 regulatory NSL complex subunit 2, transcript variant X2	no|down	no|up	yes|down	1
gene-msi2b	msi2b	musashi RNA-binding protein 2b, transcript variant X1	no|up	yes|up	no|down	1
gene-bco2l	bco2l	beta-carotene 15, 15-dioxygenase 2, like	no|down	no|up	yes|down	1
gene-azin1a	azin1a	antizyme inhibitor 1a, transcript variant X2	no|up	no|down	yes|up	1
gene-LOC127511264	LOC127511264	uncharacterized LOC127511264	no|down	no|up	yes|down	1
gene-klhl38b	klhl38b	kelch-like family member 38b	no|down	no|up	yes|down	1
gene-sik2b	sik2b	salt-inducible kinase 2b, transcript variant X1	no|down	no|up	yes|down	1
gene-dusp19b	dusp19b	dual specificity phosphatase 19b	yes|down	no|up	yes|down	2
gene-mapkapk3	mapkapk3	MAPK activated protein kinase 3	no|up	no|down	yes|up	1
gene-slc22a2	slc22a2	solute carrier family 22 member 2	no|down	no|up	yes|down	1
gene-LOC127511268	LOC127511268	uncharacterized LOC127511268	yes|down	no|down	yes|down	2
gene-bzw1b	bzw1b	basic leucine zipper and W2 domains 1b, transcript variant X2	no|down	yes|up	yes|down	2
gene-g6pc3	g6pc3	glucose-6-phosphatase catalytic subunit 3	no|down	yes|down	yes|up	2
gene-pex5	pex5	peroxisomal biogenesis factor 5, transcript variant X1	no|down	yes|down	no|up	1
gene-atp6v1ba	atp6v1ba	ATPase, H+ transporting, lysosomal, V1 subunit B, member a	no|up	no|down	yes|up	1
gene-wdr81	wdr81	WD repeat domain 81, transcript variant X2	no|up	no|down	yes|up	1
gene-rbpms2a	rbpms2a	RNA binding protein, mRNA processing factor 2a, transcript variant X1	no|up	yes|up	no|down	1
gene-pcyt1bb	pcyt1bb	phosphate cytidylyltransferase 1B, choline b	no|down	no|up	yes|down	1
gene-smu1a	smu1a	SMU1 DNA replication regulator and spliceosomal factor a	no|up	no|down	yes|up	1
gene-si_ch73-359m17.2	si:ch73-359m17.2	uncharacterized protein LOC799904 homolog, transcript variant X1	no|down	no|up	yes|down	1
gene-LOC127518327	LOC127518327	tripartite motif-containing protein 16-like, transcript variant X1	no|down	no|down	yes|down	1
gene-rimbp2a	rimbp2a	RIMS binding protein 2a	no|down	no|up	yes|down	1
gene-fah	fah	fumarylacetoacetate hydrolase (fumarylacetoacetase)	no|up	no|down	yes|up	1
gene-hnrnpul1	hnrnpul1	heterogeneous nuclear ribonucleoprotein U-like 1, transcript variant X1	no|down	no|up	yes|down	1
gene-si_ch211-127i16.2	si:ch211-127i16.2	probable flavin-containing monoamine oxidase A, transcript variant X1	no|down	no|up	yes|down	1
gene-myo7aa	myo7aa	myosin VIIAa, transcript variant X1	no|up	no|down	yes|up	1
gene-LOC127510680	LOC127510680	gastrula zinc finger protein XlCGF8.2DB-like, transcript variant X8	no|up	no|down	yes|up	1
gene-LOC127510132	LOC127510132	galactose-specific lectin nattectin-like	no|up	yes|up	no|down	1
gene-agbl5	agbl5	AGBL carboxypeptidase 5, transcript variant X1	no|down	no|up	yes|down	1
gene-cldn2	cldn2	claudin 2	yes|down	no|down	yes|down	2
gene-xbp1	xbp1	X-box binding protein 1	no|down	yes|down	no|up	1
gene-srsf10a	srsf10a	serine and arginine rich splicing factor 10a, transcript variant X1	no|down	no|up	yes|down	1
gene-LOC127498520	LOC127498520	uncharacterized LOC127498520	no|down	no|up	yes|down	1
gene-saysd1	saysd1	SAYSVFN motif domain containing 1, transcript variant X1	no|up	no|down	yes|up	1
gene-stx7l	stx7l	syntaxin 7-like	no|up	no|down	yes|up	1
gene-adcy6b	adcy6b	adenylate cyclase 6b, transcript variant X1	yes|down	no|up	yes|down	2
gene-foxa3	foxa3	forkhead box A3	no|down	yes|down	no|up	1
gene-me1	me1	malic enzyme 1, NADP(+)-dependent, cytosolic	no|up	no|down	yes|up	1
gene-chp2	chp2	calcineurin-like EF-hand protein 2	no|down	yes|up	yes|down	2
gene-kiaa0930	kiaa0930	kiaa0930	no|up	no|down	yes|up	1
gene-tlr22	tlr22	toll-like receptor 22, transcript variant X2	no|up	no|down	yes|up	1
gene-esyt2b	esyt2b	extended synaptotagmin-like protein 2b, transcript variant X1	yes|down	no|up	yes|down	2
gene-LOC127509107	LOC127509107	caskin-2, transcript variant X1	no|down	no|up	yes|down	1
gene-faua	faua	FAU ubiquitin like and ribosomal protein S30 fusion a	no|down	no|up	yes|down	1
gene-epas1b	epas1b	endothelial PAS domain protein 1b	no|up	yes|up	no|down	1
gene-tmem102	tmem102	transmembrane protein 102	no|up	no|down	yes|up	1
gene-tmem104	tmem104	transmembrane protein 104, transcript variant X1	no|down	yes|down	no|up	1
gene-tmem107	tmem107	transmembrane protein 107	yes|down	no|down	no|down	1
gene-tmem109	tmem109	transmembrane protein 109	no|up	yes|up	no|down	1
gene-lig3	lig3	ligase III, DNA, ATP-dependent	no|up	no|down	yes|up	1
gene-sf3b4	sf3b4	splicing factor 3b, subunit 4, transcript variant X1	no|up	no|down	yes|up	1
gene-iba57	iba57	iron-sulfur cluster assembly factor IBA57	no|down	no|up	yes|down	1
gene-LOC127501434	LOC127501434	zinc finger CCHC domain-containing protein 18	no|down	no|up	yes|down	1
gene-tbxas1	tbxas1	thromboxane A synthase 1 (platelet), transcript variant X4	no|down	no|up	yes|down	1
gene-LOC127495735	LOC127495735	gastrula zinc finger protein XlCGF8.2DB-like, transcript variant X1	no|up	no|down	yes|up	1
gene-sesn3	sesn3	sestrin 3	no|down	no|up	yes|down	1
gene-rundc1	rundc1	RUN domain containing 1, transcript variant X1	no|down	yes|down	no|up	1
gene-stat3	stat3	signal transducer and activator of transcription 3 (acute-phase response factor), transcript variant X1	no|down	yes|down	no|up	1
gene-ca4a	ca4a	carbonic anhydrase IV a	yes|up	no|down	yes|up	2
gene-LOC127521433	LOC127521433	solute carrier family 46 member 3	yes|down	no|down	yes|down	2
gene-ino80b	ino80b	INO80 complex subunit B	no|up	no|down	yes|up	1
gene-LOC127494869	LOC127494869	uncharacterized LOC127494869, transcript variant X1	no|up	no|down	yes|up	1
gene-rhd	rhd	Rh blood group, D antigen	no|down	no|up	yes|down	1
gene-pts	pts	6-pyruvoyltetrahydropterin synthase	no|up	no|down	yes|up	1
gene-LOC127497518	LOC127497518	uncharacterized LOC127497518	no|down	yes|down	yes|up	2
gene-bmpr2b	bmpr2b	bone morphogenetic protein receptor, type II b (serine/threonine kinase)	no|down	no|up	yes|down	1
gene-LOC127495226	LOC127495226	uncharacterized LOC127495226	no|down	no|up	yes|down	1
gene-qsox1	qsox1	quiescin Q6 sulfhydryl oxidase 1	yes|down	no|down	yes|down	2
gene-hpcal1	hpcal1	hippocalcin-like 1	no|down	no|up	yes|down	1
gene-eif3hb	eif3hb	eukaryotic translation initiation factor 3, subunit H, b	no|down	no|up	yes|down	1
gene-LOC127523452	LOC127523452	cytochrome c oxidase assembly factor 3 homolog, mitochondrial	no|up	no|down	yes|up	1
gene-LOC127517469	LOC127517469	histone H1.4-like	no|down	no|down	yes|down	1
gene-tnpo1	tnpo1	transportin 1, transcript variant X1	no|down	no|up	yes|down	1
gene-smap1	smap1	small ArfGAP 1, transcript variant X1	no|up	no|down	yes|up	1
gene-bscl2	bscl2	BSCL2 lipid droplet biogenesis associated, seipin, transcript variant X1	no|up	no|down	yes|up	1
gene-ilf2	ilf2	interleukin enhancer binding factor 2	no|up	no|down	yes|up	1
gene-virma	virma	vir like m6A methyltransferase associated, transcript variant X1	no|up	yes|down	yes|up	2
gene-LOC127505468	LOC127505468	transposable element Tcb1 transposase, transcript variant X1	no|down	no|up	yes|down	1
gene-LOC127509497	LOC127509497	uncharacterized LOC127509497	yes|down	no|up	yes|down	2
gene-sgf29	sgf29	SAGA complex associated factor 29, transcript variant X1	no|down	no|up	yes|down	1
gene-ddx51	ddx51	DEAD (Asp-Glu-Ala-Asp) box polypeptide 51	yes|up	no|up	no|up	1
gene-LOC127504059	LOC127504059	core histone macro-H2A.1, transcript variant X2	no|down	no|up	yes|down	1
gene-atp6ap2	atp6ap2	ATPase H+ transporting accessory protein 2, transcript variant X1	no|up	no|down	yes|up	1
gene-samhd1	samhd1	SAM domain and HD domain 1, transcript variant X1	no|up	no|down	yes|up	1
gene-trmt10a	trmt10a	tRNA methyltransferase 10A	no|up	no|down	yes|up	1
gene-ddx59	ddx59	DEAD (Asp-Glu-Ala-Asp) box polypeptide 59	no|up	no|down	yes|up	1
gene-bcas2	bcas2	BCAS2 pre-mRNA processing factor	no|up	no|down	yes|up	1
gene-LOC127499489	LOC127499489	cholinesterase-like, transcript variant X2	yes|up	no|up	no|up	1
gene-LOC127513839	LOC127513839	uncharacterized LOC127513839	no|up	no|down	yes|up	1
gene-tfpt	tfpt	TCF3 (E2A) fusion partner	no|up	no|down	yes|up	1
gene-si_dkey-13m1.5	si:dkey-13m1.5	uncharacterized si:dkey-13m1.5, transcript variant X1	yes|down	no|up	yes|down	2
gene-pitrm1	pitrm1	pitrilysin metallopeptidase 1	no|up	no|down	yes|up	1
gene-LOC127518105	LOC127518105	cytochrome P450 3A30	no|down	no|up	yes|down	1
gene-mrpl51	mrpl51	mitochondrial ribosomal protein L51	no|up	no|down	yes|up	1
gene-si_ch211-166a6.5	si:ch211-166a6.5	clustered mitochondria protein homolog	no|down	yes|up	yes|down	2
gene-agtr1b	agtr1b	angiotensin II receptor, type 1b	yes|up	no|up	yes|up	2
gene-gsdf	gsdf	gonadal somatic cell derived factor	no|down	no|down	yes|down	1
gene-ldb3a	ldb3a	LIM domain binding 3a, transcript variant X1	no|up	yes|up	yes|down	2
gene-si_ch211-171h4.5	si:ch211-171h4.5	sialoadhesin, transcript variant X1	no|up	no|down	yes|up	1
gene-thoc3	thoc3	THO complex 3	no|up	no|down	yes|up	1
gene-ewsr1a	ewsr1a	EWS RNA-binding protein 1a, transcript variant X1	no|up	no|down	yes|up	1
gene-acox1	acox1	acyl-CoA oxidase 1, palmitoyl, transcript variant X1	no|down	no|up	yes|down	1
gene-hpn	hpn	hepsin, transcript variant X1	yes|down	no|up	yes|down	2
gene-mctp2b	mctp2b	multiple C2 domains, transmembrane 2b, transcript variant X1	no|up	yes|down	yes|up	2
gene-acacb	acacb	acetyl-CoA carboxylase beta, transcript variant X2	no|up	yes|up	yes|down	2
gene-tmem106ba	tmem106ba	transmembrane protein 106Ba, transcript variant X1	no|up	yes|up	no|down	1
gene-slc35f2	slc35f2	solute carrier family 35 member F2	no|up	no|down	yes|up	1
gene-tmem11	tmem11	transmembrane protein 11, transcript variant X2	no|down	no|up	yes|down	1
gene-msrb1a	msrb1a	methionine sulfoxide reductase B1a, transcript variant X1	no|up	no|down	yes|up	1
gene-tigarb	tigarb	TP53 induced glycolysis regulatory phosphatase b	no|up	no|down	yes|up	1
gene-zgc_103559	zgc:103559	Allantoinase, mitochondrial, transcript variant X1	no|down	no|up	yes|down	1
gene-LOC127505063	LOC127505063	gastrula zinc finger protein XlCGF7.1-like, transcript variant X1	yes|up	no|up	no|up	1
gene-sb_cb1058	sb:cb1058	uncharacterized protein LOC394209 homolog, transcript variant X1	no|down	no|up	yes|down	1
gene-ap3s2	ap3s2	adaptor related protein complex 3 subunit sigma 2	no|down	yes|down	yes|up	2
gene-septin3	septin3	septin 3, transcript variant X1	no|down	no|up	yes|down	1
gene-sstr2a	sstr2a	somatostatin receptor 2a	no|down	no|up	yes|down	1
gene-helq	helq	helicase, POLQ like	no|down	no|up	yes|down	1
gene-slc6a22.1	slc6a22.1	solute carrier family 6 member 22, tandem duplicate 1, transcript variant X1	no|up	no|up	yes|down	1
gene-LOC127508153	LOC127508153	nuclear factor 7, ovary-like	no|up	no|down	yes|up	1
gene-oplah	oplah	5-oxoprolinase, ATP-hydrolysing	no|down	yes|down	no|up	1
gene-nln	nln	neurolysin (metallopeptidase M3 family), transcript variant X1	no|down	no|up	yes|down	1
gene-cdk8	cdk8	cyclin-dependent kinase 8, transcript variant X1	no|up	no|down	yes|up	1
gene-agtr2	agtr2	angiotensin II receptor, type 2, transcript variant X1	no|up	yes|up	no|down	1
gene-aqp12	aqp12	aquaporin 12	yes|down	no|down	no|down	1
gene-nfil3	nfil3	nuclear factor, interleukin 3 regulated	no|up	yes|down	yes|up	2
gene-grnb	grnb	granulin b, transcript variant X1	no|up	no|down	yes|up	1
gene-zgc_92594	zgc:92594	uncharacterized protein LOC436996 homolog, transcript variant X1	yes|down	no|down	yes|down	2
gene-LOC127517209	LOC127517209	zinc finger protein 335-like, transcript variant X1	no|up	no|down	yes|up	1
gene-zgc_172121	zgc:172121	uncharacterized protein LOC337599 homolog, transcript variant X1	no|down	no|up	yes|down	1
gene-acss1	acss1	acyl-CoA synthetase short chain family member 1, transcript variant X1	no|up	no|down	yes|up	1
gene-acss3	acss3	acyl-CoA synthetase short chain family member 3	no|down	no|up	yes|down	1
gene-hs6st1a	hs6st1a	heparan sulfate 6-O-sulfotransferase 1a	no|down	no|up	yes|down	1
gene-si_dkey-13a21.4	si:dkey-13a21.4	uncharacterized protein LOC494576 homolog, transcript variant X1	no|up	no|up	yes|up	1
gene-rab1ab	rab1ab	RAB1A, member RAS oncogene family b	no|down	no|down	yes|up	1
gene-pacsin3	pacsin3	protein kinase C and casein kinase substrate in neurons 3, transcript variant X1	yes|down	no|down	no|down	1
gene-arhgap5	arhgap5	Rho GTPase activating protein 5, transcript variant X1	no|up	no|down	yes|up	1
gene-smarcal1	smarcal1	SWI/SNF related, matrix associated, actin dependent regulator of chromatin, subfamily a-like 1	no|down	no|up	yes|down	1
gene-naif1	naif1	nuclear apoptosis inducing factor 1	no|down	no|down	yes|down	1
gene-prxl2c	prxl2c	peroxiredoxin like 2C, transcript variant X1	no|down	no|up	yes|down	1
gene-LOC127501583	LOC127501583	sickle tail protein homolog, transcript variant X1	no|up	yes|up	no|down	1
gene-nrde2	nrde2	NRDE-2, necessary for RNA interference, domain containing, transcript variant X4	no|up	no|down	yes|up	1
gene-LOC127507303	LOC127507303	solute carrier family 45 member 3	no|up	no|down	yes|up	1
gene-bola1	bola1	bolA family member 1	no|up	no|down	yes|up	1
gene-cnot6l	cnot6l	CCR4-NOT transcription complex, subunit 6-like, transcript variant X1	no|down	no|up	yes|down	1
gene-adipor1a	adipor1a	adiponectin receptor 1a, transcript variant X2	no|down	yes|down	yes|up	2
gene-LOC127503721	LOC127503721	uncharacterized LOC127503721	yes|up	no|down	yes|up	2
gene-LOC127507005	LOC127507005	ras-related protein Rab-8B-like	no|up	no|down	yes|up	1
gene-nol11	nol11	nucleolar protein 11	no|up	no|down	yes|up	1
gene-LOC127505841	LOC127505841	histone H1.0-B	no|up	yes|down	yes|up	2
gene-tns2a	tns2a	tensin 2a, transcript variant X1	no|up	yes|up	no|down	1
gene-dhx37	dhx37	DEAH (Asp-Glu-Ala-His) box polypeptide 37	no|up	no|down	yes|up	1
gene-LOC127525682	LOC127525682	cytokine-dependent hematopoietic cell linker, transcript variant X1	no|down	no|up	yes|down	1
gene-nfil3-6	nfil3-6	nuclear factor, interleukin 3 regulated, member 6	yes|down	no|up	yes|down	2
gene-micall2a	micall2a	mical-like 2a, transcript variant X1	no|down	no|up	yes|down	1
gene-micall2b	micall2b	mical-like 2b, transcript variant X1	no|up	yes|down	yes|up	2
gene-arhgap46a	arhgap46a	Rho GTPase activating protein 46a, transcript variant X1	yes|up	no|up	no|up	1
gene-vmp1	vmp1	vacuole membrane protein 1	no|down	no|down	yes|up	1
gene-rasa3	rasa3	RAS p21 protein activator 3, transcript variant X1	no|up	no|down	yes|up	1
gene-rangap1b	rangap1b	Ran GTPase activating protein 1b	no|up	no|down	yes|up	1
gene-aadacl4	aadacl4	arylacetamide deacetylase-like 4, transcript variant X1	no|down	yes|up	yes|down	2
gene-ublcp1	ublcp1	ubiquitin-like domain containing CTD phosphatase 1, transcript variant X1	no|up	no|down	yes|up	1
gene-abhd3	abhd3	abhydrolase domain containing 3, phospholipase	no|down	no|up	yes|down	1
gene-psmd12	psmd12	proteasome 26S subunit, non-ATPase 12, transcript variant X2	no|up	no|down	yes|up	1
gene-lclat1	lclat1	lysocardiolipin acyltransferase 1, transcript variant X1	no|down	yes|down	no|up	1
gene-LOC127522860	LOC127522860	NACHT, LRR and PYD domains-containing protein 3, transcript variant X1	yes|up	no|up	no|up	1
gene-selenoi	selenoi	selenoprotein I, transcript variant X1	no|up	no|up	yes|down	1
gene-txn	txn	thioredoxin	yes|up	no|up	yes|up	2
gene-daam1b	daam1b	dishevelled associated activator of morphogenesis 1b, transcript variant X2	no|down	no|up	yes|down	1
gene-LOC127517334	LOC127517334	inhibitor of growth protein 1-like	no|down	no|up	yes|down	1
gene-LOC127525596	LOC127525596	uncharacterized LOC127525596	yes|down	no|down	yes|down	2
gene-gpr83	gpr83	G protein-coupled receptor 83	no|down	no|up	yes|down	1
gene-atpaf2	atpaf2	ATP synthase mitochondrial F1 complex assembly factor 2	no|up	no|down	yes|up	1
gene-fnbp1a	fnbp1a	formin binding protein 1a, transcript variant X1	no|down	no|down	yes|down	1
gene-alg6	alg6	ALG6 alpha-1,3-glucosyltransferase	no|down	yes|down	yes|up	2
gene-alg5	alg5	ALG5 dolichyl-phosphate beta-glucosyltransferase	no|down	yes|down	yes|up	2
gene-LOC127510194	LOC127510194	uncharacterized LOC127510194	no|down	no|up	yes|down	1
gene-LOC127506641	LOC127506641	cytochrome P450 2F2-like	no|down	no|up	yes|down	1
gene-itfg1	itfg1	integrin alpha FG-GAP repeat containing 1, transcript variant X1	no|down	no|up	yes|down	1
gene-sgk2a	sgk2a	serum/glucocorticoid regulated kinase 2a, transcript variant X2	no|down	yes|up	yes|down	2
gene-pygo2	pygo2	pygopus homolog 2 (Drosophila), transcript variant X1	no|up	no|down	yes|up	1
gene-sgk2b	sgk2b	serum/glucocorticoid regulated kinase 2b	yes|down	no|up	yes|down	2
gene-bms1	bms1	BMS1 ribosome biogenesis factor	no|up	no|up	yes|up	1
gene-plekhg5b	plekhg5b	pleckstrin homology domain containing, family G (with RhoGef domain) member 5b, transcript variant X1	no|up	no|down	yes|up	1
gene-LOC127522648	LOC127522648	uncharacterized LOC127522648, transcript variant X12	no|down	no|up	yes|down	1
gene-tnfrsf21	tnfrsf21	tumor necrosis factor receptor superfamily, member 21	no|up	no|down	yes|up	1
gene-sh2d3cb	sh2d3cb	SH2 domain containing 3Cb, transcript variant X1	no|down	yes|up	yes|down	2
gene-gmds	gmds	GDP-mannose 4,6-dehydratase, transcript variant X1	no|down	yes|down	yes|up	2
gene-fam210b	fam210b	family with sequence similarity 210 member B	yes|down	no|down	yes|down	2
gene-wdr59	wdr59	WD repeat domain 59, transcript variant X1	yes|up	no|up	yes|up	2
gene-LOC127512073	LOC127512073	trichohyalin-like, transcript variant X1	no|down	no|up	yes|down	1
gene-tnfrsf9b	tnfrsf9b	tumor necrosis factor receptor superfamily, member 9b	no|down	no|up	yes|down	1
gene-ap1m1	ap1m1	adaptor related protein complex 1 subunit mu 1	no|up	no|down	yes|up	1
gene-hmgxb4a	hmgxb4a	HMG box domain containing 4a	no|down	no|up	yes|down	1
gene-pfkfb4a	pfkfb4a	6-phosphofructo-2-kinase/fructose-2,6-biphosphatase 4a, transcript variant X5	no|up	no|down	yes|up	1
gene-wdr55	wdr55	WD repeat domain 55	no|up	no|down	yes|up	1
gene-pcnx2	pcnx2	pecanex 2, transcript variant X1	no|down	no|up	yes|down	1
gene-eme1	eme1	essential meiotic structure-specific endonuclease 1	yes|up	no|up	yes|up	2
gene-dtwd2	dtwd2	DTW domain containing 2	no|up	no|down	yes|up	1
gene-sema4c	sema4c	sema domain, immunoglobulin domain (Ig), transmembrane domain (TM) and short cytoplasmic domain, (semaphorin) 4C, transcript variant X1	no|up	yes|up	yes|down	2
gene-thyn1	thyn1	thymocyte nuclear protein 1	no|down	no|up	yes|down	1
gene-tomm22	tomm22	translocase of outer mitochondrial membrane 22 homolog (yeast)	no|up	no|down	yes|up	1
gene-LOC127507352	LOC127507352	cytochrome c oxidase subunit 5A, mitochondrial	no|down	no|up	yes|down	1
gene-irf2bpl	irf2bpl	interferon regulatory factor 2 binding protein-like	no|up	no|up	yes|up	1
gene-znhit6	znhit6	zinc finger HIT-type containing 6	no|up	yes|up	no|down	1
gene-rnf214	rnf214	ring finger protein 214	no|down	yes|down	no|up	1
gene-adrb3b	adrb3b	adrenoceptor beta 3b, transcript variant X1	no|down	no|up	yes|down	1
gene-znhit3	znhit3	zinc finger, HIT-type containing 3	yes|up	yes|up	no|up	2
gene-tha1	tha1	threonine aldolase 1	no|down	yes|down	no|up	1
gene-mmp23ba	mmp23ba	matrix metallopeptidase 23ba, transcript variant X1	no|down	no|up	yes|down	1
gene-LOC127509910	LOC127509910	neoverrucotoxin subunit beta-like	no|down	yes|down	no|up	1
gene-LOC127507289	LOC127507289	protein brawnin	no|up	yes|up	no|up	1
gene-mmp23bb	mmp23bb	matrix metallopeptidase 23bb	no|up	yes|up	no|down	1
gene-trib3	trib3	tribbles pseudokinase 3	no|down	yes|up	yes|down	2
gene-spp1	spp1	secreted phosphoprotein 1	yes|down	no|down	yes|down	2
gene-spp2	spp2	secreted phosphoprotein 2	yes|down	no|up	yes|down	2
gene-42sp43	42sp43	P43 5S RNA-binding protein, transcript variant X1	no|down	no|up	yes|down	1
gene-LOC127500955	LOC127500955	uncharacterized LOC127500955	no|down	yes|down	yes|up	2
gene-LOC127523841	LOC127523841	zinc finger MIZ domain-containing protein 1-like, transcript variant X2	no|up	no|down	yes|up	1
gene-lmnb2	lmnb2	lamin B2	no|up	no|down	yes|up	1
gene-LOC127511418	LOC127511418	scavenger receptor cysteine-rich type 1 protein M130-like	no|down	no|up	yes|down	1
gene-hnrnpub	hnrnpub	heterogeneous nuclear ribonucleoprotein Ub, transcript variant X1	no|up	no|down	yes|up	1
gene-arhgef25b	arhgef25b	Rho guanine nucleotide exchange factor (GEF) 25b, transcript variant X1	no|down	yes|down	no|up	1
gene-dhx36	dhx36	DEAH (Asp-Glu-Ala-His) box polypeptide 36	no|down	yes|down	no|up	1
gene-LOC127504244	LOC127504244	uncharacterized LOC127504244	yes|up	no|down	yes|up	2
gene-dhx30	dhx30	DEAH (Asp-Glu-Ala-His) box helicase 30, transcript variant X1	no|up	no|down	yes|up	1
gene-khk	khk	ketohexokinase, transcript variant X2	no|down	no|up	yes|down	1
gene-LOC127503879	LOC127503879	myogenesis-regulating glycosidase-like	no|up	yes|up	no|down	1
gene-gramd4a	gramd4a	GRAM domain containing 4a, transcript variant X1	no|up	yes|up	no|down	1
gene-ahi1	ahi1	Abelson helper integration site 1	no|up	yes|down	yes|up	2
gene-pals2a	pals2a	protein associated with LIN7 2, MAGUK p55 family member a, transcript variant X1	no|down	no|up	yes|down	1
gene-slc2a6	slc2a6	solute carrier family 2 member 6, transcript variant X1	no|up	no|down	yes|up	1
gene-snrnp40	snrnp40	small nuclear ribonucleoprotein 40 (U5)	no|down	no|down	yes|up	1
gene-ddi2	ddi2	DNA-damage inducible protein 2, transcript variant X1	no|up	yes|down	yes|up	2
gene-aldh3b1	aldh3b1	aldehyde dehydrogenase 3 family, member B1, transcript variant X1	yes|up	no|up	yes|up	2
gene-slc2a8	slc2a8	solute carrier family 2 member 8	no|up	no|down	yes|up	1
gene-mtrf1l	mtrf1l	mitochondrial translational release factor 1-like, transcript variant X1	no|up	no|down	yes|up	1
[truncated: 1,501 more rows]
