# Supplementary material for: RNA-Seq Reveals Adaptation Strategy in Grass Carp (Ctenopharyngodon idella) Under Hypersaline Conditions
Source: Int J Mol Sci. 2025 Mar 24;26(7):2930. doi: 10.3390/ijms26072930 (PMC11989157; doi:10.3390/ijms26072930)
Supplement: Supplementary file 1 [file ijms-26-02930-s001.zip › TableS1.csv]

Sample	Total reads	Total mapped	Multiple mapped	Uniquely mapped
gill_ppt0_1	42166486	40619242(96.33%)	2545542(6.04%)	38073700(90.29%)
gill_ppt0_2	49266394	44857731(91.05%)	3017782(6.13%)	41839949(84.93%)
gill_ppt0_3	45883668	43997553(95.89%)	3806283(8.3%)	40191270(87.59%)
gill_ppt0_4	45098952	43367777(96.16%)	3390891(7.52%)	39976886(88.64%)
intestine_ppt0_1	43507680	40722889(93.6%)	3328781(7.65%)	37394108(85.95%)
intestine_ppt0_2	43524674	40610654(93.3%)	2353000(5.41%)	38257654(87.9%)
intestine_ppt0_3	42717166	39541892(92.57%)	2529399(5.92%)	37012493(86.65%)
intestine_ppt0_4	48195488	45516107(94.44%)	2476484(5.14%)	43039623(89.3%)
gill_ppt4_1	46837036	45095889(96.28%)	2972345(6.35%)	42123544(89.94%)
gill_ppt4_2	47389248	45702776(96.44%)	2874274(6.07%)	42828502(90.38%)
gill_ppt4_3	39606428	38051656(96.07%)	2473248(6.24%)	35578408(89.83%)
gill_ppt4_4	46953222	45271791(96.42%)	2977957(6.34%)	42293834(90.08%)
intestine_ppt4_1	45139628	42496610(94.14%)	2738980(6.07%)	39757630(88.08%)
intestine_ppt4_2	41260994	38967006(94.44%)	2528691(6.13%)	36438315(88.31%)
intestine_ppt4_3	46009768	43651776(94.88%)	2825606(6.14%)	40826170(88.73%)
intestine_ppt4_4	41959658	39033383(93.03%)	2565206(6.11%)	36468177(86.91%)
gill_ppt8_1	44038252	42554199(96.63%)	3362646(7.64%)	39191553(88.99%)
gill_ppt8_2	46331098	44645970(96.36%)	3521101(7.6%)	41124869(88.76%)
gill_ppt8_3	41005688	39551406(96.45%)	2433067(5.93%)	37118339(90.52%)
gill_ppt8_4	41146260	39691880(96.47%)	2744849(6.67%)	36947031(89.79%)
intestine_ppt8_1	44986110	42566212(94.62%)	2548058(5.66%)	40018154(88.96%)
intestine_ppt8_2	45027564	42520498(94.43%)	2273358(5.05%)	40247140(89.38%)
intestine_ppt8_3	39796108	37403880(93.99%)	2013566(5.06%)	35390314(88.93%)
intestine_ppt8_4	44545072	41788851(93.81%)	1988507(4.46%)	39800344(89.35%)
