# Supplementary material for: RNA-Seq Reveals Adaptation Strategy in Grass Carp (Ctenopharyngodon idella) Under Hypersaline Conditions
Source: Int J Mol Sci. 2025 Mar 24;26(7):2930. doi: 10.3390/ijms26072930 (PMC11989157; doi:10.3390/ijms26072930)
Supplement: Supplementary file 1 [file ijms-26-02930-s001.zip › Table S3.csv]

Gene ID	Gene Name	Gene Description	ppt8_vs_ppt0	ppt4_vs_ppt0	ppt8_vs_ppt4	Sum
1539			469	508	913	1539
gene-nt5c2l1	nt5c2l1	5'-nucleotidase, cytosolic II, like 1, transcript variant X1	yes|down	no|down	yes|down	2
gene-LOC127508504	LOC127508504	ecto-ADP-ribosyltransferase 4-like, transcript variant X2	no|down	no|up	yes|down	1
gene-terf1	terf1	telomeric repeat binding factor (NIMA-interacting) 1	no|down	no|up	yes|down	1
gene-slc49a3	slc49a3	solute carrier family 49 member 3	no|up	yes|up	no|down	1
gene-psme2	psme2	proteasome activator subunit 2	yes|down	no|down	no|down	1
gene-creb5a	creb5a	cAMP responsive element binding protein 5a, transcript variant X1	no|up	yes|down	yes|up	2
gene-col11a1a	col11a1a	collagen, type XI, alpha 1a, transcript variant X1	no|down	no|up	yes|down	1
gene-zgc_92606	zgc:92606	uncharacterized protein LOC100000242 homolog	yes|down	no|down	no|down	1
gene-kalrna	kalrna	kalirin RhoGEF kinase a, transcript variant X1	no|down	no|up	yes|down	1
gene-arid3c	arid3c	AT rich interactive domain 3C (BRIGHT-like), transcript variant X1	no|down	no|up	yes|down	1
gene-adad1	adad1	adenosine deaminase domain containing 1 (testis-specific), transcript variant X2	no|up	no|down	yes|up	1
gene-LOC127509965	LOC127509965	protein Tob2	no|down	no|up	yes|down	1
gene-dhcr24	dhcr24	24-dehydrocholesterol reductase	yes|up	yes|up	no|down	2
gene-LOC127509969	LOC127509969	DLA class I histocompatibility antigen, A9/A9 alpha chain-like, transcript variant X2	no|down	no|up	yes|down	1
gene-chaf1b	chaf1b	chromatin assembly factor 1, subunit B	no|down	no|up	yes|down	1
gene-LOC127509845	LOC127509845	sucrase-isomaltase, intestinal-like, transcript variant X8	no|up	no|down	yes|up	1
gene-pgpep1l	pgpep1l	pyroglutamyl-peptidase I like	no|up	no|down	yes|up	1
gene-bhlhe41	bhlhe41	basic helix-loop-helix family, member e41	yes|down	no|down	no|down	1
gene-map1b	map1b	microtubule-associated protein 1B	no|up	no|down	yes|up	1
gene-si_dkey-154p10.3	si:dkey-154p10.3	PX domain-containing protein 1, transcript variant X1	yes|up	no|up	no|up	1
gene-coq4	coq4	coenzyme Q4 homolog (S. cerevisiae)	yes|down	no|down	no|down	1
gene-cntf	cntf	ciliary neurotrophic factor, transcript variant X1	no|up	no|down	yes|up	1
gene-dhdds	dhdds	dehydrodolichyl diphosphate synthase, transcript variant X3	yes|down	no|down	no|down	1
gene-casp7	casp7	caspase 7, apoptosis-related cysteine peptidase, transcript variant X1	no|down	yes|down	no|up	1
gene-LOC127524499	LOC127524499	bile salt-activated lipase-like	no|down	yes|down	yes|up	2
gene-hoxc6a	hoxc6a	homeobox C6a	no|up	no|down	yes|up	1
gene-LOC127507632	LOC127507632	aminopeptidase N	no|down	no|up	yes|down	1
gene-LOC127518436	LOC127518436	UDP-glucuronosyltransferase 1-6, transcript variant X2	no|down	no|up	yes|down	1
gene-LOC127494545	LOC127494545	solute carrier family 4 member 11-like, transcript variant X1	no|up	yes|down	yes|up	2
gene-LOC127523275	LOC127523275	uncharacterized LOC127523275	yes|down	no|down	no|down	1
gene-slc25a43	slc25a43	solute carrier family 25 member 43	no|down	no|up	yes|down	1
gene-LOC127515366	LOC127515366	uncharacterized LOC127515366, transcript variant X1	yes|down	no|down	no|down	1
gene-LOC127515364	LOC127515364	ciliated left-right organizer metallopeptidase, transcript variant X1	yes|up	no|up	no|up	1
gene-hoxd4a	hoxd4a	homeobox D4a	no|up	no|down	yes|up	1
gene-ass1	ass1	argininosuccinate synthase 1	no|up	no|down	yes|up	1
gene-LOC127511260	LOC127511260	NACHT, LRR and PYD domains-containing protein 12-like	no|down	no|up	yes|down	1
gene-LOC127512363	LOC127512363	E3 ubiquitin-protein ligase RNF144A-like, transcript variant X3	yes|down	yes|down	no|down	2
gene-nipsnap3a	nipsnap3a	nipsnap homolog 3A (C. elegans), transcript variant X1	yes|down	no|down	no|down	1
gene-LOC127510705	LOC127510705	up-regulator of cell proliferation-like	yes|up	yes|up	no|down	2
gene-pcdh1a	pcdh1a	protocadherin 1a, transcript variant X2	no|up	no|down	yes|up	1
gene-LOC127510701	LOC127510701	membrane-spanning 4-domains subfamily A member 4A-like	yes|down	no|down	no|down	1
gene-nlrp12l	nlrp12l	NLR family pyrin domain containing 12-like, transcript variant X2	no|up	yes|up	no|down	1
gene-hmgb2b	hmgb2b	high mobility group box 2b, transcript variant X2	yes|down	no|down	no|down	1
gene-hydin	hydin	HYDIN axonemal central pair apparatus protein	no|up	yes|up	yes|down	2
gene-endou	endou	endonuclease, polyU-specific, transcript variant X1	no|down	no|down	yes|up	1
gene-p2rx5	p2rx5	purinergic receptor P2X, ligand-gated ion channel, 5	no|down	yes|down	no|up	1
gene-LOC127525644	LOC127525644	uncharacterized LOC127525644, transcript variant X2	no|down	yes|down	no|up	1
gene-LOC127503636	LOC127503636	uncharacterized LOC127503636, transcript variant X1	yes|down	yes|down	no|down	2
gene-slc15a1b	slc15a1b	solute carrier family 15 member 1b	no|down	yes|down	no|up	1
gene-aqp1a.2	aqp1a.2	aquaporin 1a (Colton blood group), tandem duplicate 2, transcript variant X1	no|down	no|up	yes|down	1
gene-aqp1a.1	aqp1a.1	aquaporin 1a (Colton blood group), tandem duplicate 1	no|up	no|down	yes|up	1
gene-myo7aa	myo7aa	myosin VIIAa, transcript variant X1	no|up	yes|down	yes|up	2
gene-LOC127500167	LOC127500167	uncharacterized LOC127500167	no|down	no|up	yes|down	1
gene-LOC127510682	LOC127510682	gastrula zinc finger protein XlCGF8.2DB-like, transcript variant X1	no|up	no|down	yes|up	1
gene-LOC127510132	LOC127510132	galactose-specific lectin nattectin-like	no|up	no|down	yes|up	1
gene-atp1a1a.4	atp1a1a.4	ATPase Na+/K+ transporting subunit alpha 1a, tandem duplicate 4	no|down	no|up	yes|down	1
gene-plag1	plag1	pleiomorphic adenoma gene 1, transcript variant X2	no|up	yes|up	no|down	1
gene-gsk3ba	gsk3ba	glycogen synthase kinase 3 beta, genome duplicate a, transcript variant X1	no|up	yes|up	no|down	1
gene-sall1a	sall1a	spalt-like transcription factor 1a, transcript variant X1	no|up	no|down	yes|up	1
gene-chtf8	chtf8	CTF8, chromosome transmission fidelity factor 8 homolog (S. cerevisiae)	no|down	no|up	yes|down	1
gene-cilp	cilp	cartilage intermediate layer protein, nucleotide pyrophosphohydrolase	no|up	no|up	yes|up	1
gene-gpr132a	gpr132a	G protein-coupled receptor 132a	yes|down	no|down	no|down	1
gene-LOC127509627	LOC127509627	uncharacterized LOC127509627	no|up	yes|down	no|up	1
gene-LOC127523288	LOC127523288	phospholysine phosphohistidine inorganic pyrophosphate phosphatase-like, transcript variant X1	no|down	no|up	yes|down	1
gene-LOC127515478	LOC127515478	protein C19orf12 homolog	yes|down	no|down	no|down	1
gene-pemt	pemt	phosphatidylethanolamine N-methyltransferase, transcript variant X1	no|down	no|up	yes|down	1
gene-mmp13a	mmp13a	matrix metallopeptidase 13a	no|up	yes|down	yes|up	2
gene-ankrd50l	ankrd50l	ankyrin repeat domain 50-like, transcript variant X2	no|up	no|down	yes|up	1
gene-s100a10b	s100a10b	S100 calcium binding protein A10b	no|up	no|down	yes|up	1
gene-s100a10a	s100a10a	S100 calcium binding protein A10a	no|down	no|up	yes|down	1
gene-vipr1b	vipr1b	vasoactive intestinal peptide receptor 1b	no|down	yes|down	no|up	1
gene-LOC127494819	LOC127494819	uncharacterized LOC127494819	yes|up	no|up	no|up	1
gene-LOC127510456	LOC127510456	uncharacterized LOC127510456	yes|down	no|down	no|down	1
gene-LOC127498357	LOC127498357	T cell receptor beta chain MC.7.G5, transcript variant X1	yes|down	no|down	no|down	1
gene-glula	glula	glutamate-ammonia ligase (glutamine synthase) a	yes|down	no|down	no|down	1
gene-sesn1	sesn1	sestrin 1, transcript variant X1	no|down	no|up	yes|down	1
gene-ptges3l	ptges3l	prostaglandin E synthase 3 like, transcript variant X1	no|down	yes|down	yes|up	2
gene-LOC127514948	LOC127514948	alpha-1A adrenergic receptor-like	yes|down	no|down	no|down	1
gene-LOC127510031	LOC127510031	GTPase IMAP family member 7-like	yes|up	no|up	no|up	1
gene-samd8	samd8	sterile alpha motif domain containing 8, transcript variant X3	no|down	no|up	yes|down	1
gene-ppp2r2cb	ppp2r2cb	protein phosphatase 2, regulatory subunit B, gamma b, transcript variant X2	yes|up	no|up	no|up	1
gene-prelp	prelp	proline/arginine-rich end leucine-rich repeat protein	no|up	no|up	yes|up	1
gene-LOC127497693	LOC127497693	uncharacterized LOC127497693, transcript variant X1	yes|up	no|up	no|up	1
gene-LOC127514764	LOC127514764	fidgetin, transcript variant X2	no|up	no|down	yes|up	1
gene-LOC127497518	LOC127497518	uncharacterized LOC127497518	no|up	yes|down	yes|up	2
gene-mindy4	mindy4	MINDY lysine 48 deubiquitinase 4, transcript variant X1	no|up	no|down	yes|up	1
gene-LOC127497069	LOC127497069	prolyl 4-hydroxylase subunit alpha-1	yes|down	no|down	no|down	1
gene-ND4L	ND4L	NADH dehydrogenase subunit 4L	no|down	no|down	yes|down	1
gene-LOC127509030	LOC127509030	BAH and coiled-coil domain-containing protein 1, transcript variant X1	no|up	no|down	yes|up	1
gene-letm1	letm1	leucine zipper-EF-hand containing transmembrane protein 1, transcript variant X1	no|up	yes|up	no|down	1
gene-LOC127495220	LOC127495220	uncharacterized LOC127495220, transcript variant X1	no|down	yes|up	yes|down	2
gene-ptx3a	ptx3a	pentraxin 3, long a	no|up	no|down	yes|up	1
gene-LOC127494082	LOC127494082	complexin-1, transcript variant X2	no|up	no|down	yes|up	1
gene-rin2a	rin2a	Ras and Rab interactor 2a, transcript variant X1	no|down	no|down	yes|up	1
gene-paqr5a	paqr5a	progestin and adipoQ receptor family member Va	no|down	yes|down	no|up	1
gene-b4galnt4a	b4galnt4a	beta-1,4-N-acetyl-galactosaminyl transferase 4a, transcript variant X1	no|up	no|down	yes|up	1
gene-aurkb	aurkb	aurora kinase B, transcript variant X1	yes|down	no|down	no|down	1
gene-LOC127494927	LOC127494927	caseinolytic peptidase B protein homolog	no|up	no|down	yes|up	1
gene-LOC127510284	LOC127510284	5S ribosomal RNA	yes|down	no|up	no|down	1
gene-LOC127499170	LOC127499170	interferon-induced protein with tetratricopeptide repeats 1-like, transcript variant X1	no|down	no|up	yes|down	1
gene-kcna2b	kcna2b	potassium voltage-gated channel, shaker-related subfamily, member 2b, transcript variant X2	yes|up	no|up	yes|up	2
gene-spon2a	spon2a	spondin 2a, extracellular matrix protein	no|down	no|down	yes|up	1
gene-LOC127499077	LOC127499077	uncharacterized LOC127499077	yes|down	no|up	yes|down	2
gene-atf3	atf3	activating transcription factor 3	no|up	no|down	yes|up	1
gene-pmvk	pmvk	phosphomevalonate kinase	no|up	yes|up	no|down	1
gene-prdm1c	prdm1c	PR domain containing 1c, with ZNF domain	yes|down	no|down	yes|down	2
gene-wdr6	wdr6	WD repeat domain 6	no|up	yes|up	no|down	1
gene-lonrf1l	lonrf1l	LON peptidase N-terminal domain and ring finger 1, like	yes|down	no|up	yes|down	2
gene-si_ch211-166a6.5	si:ch211-166a6.5	clustered mitochondria protein homolog	no|down	no|up	yes|down	1
gene-actc1a	actc1a	actin alpha cardiac muscle 1a	yes|down	no|down	yes|down	2
gene-shtn3	shtn3	shootin 3, transcript variant X1	no|up	no|down	yes|up	1
gene-gldn	gldn	gliomedin	no|up	no|down	yes|up	1
gene-tsen34	tsen34	TSEN34 tRNA splicing endonuclease subunit, transcript variant X2	no|up	yes|up	no|down	1
gene-LOC127506394	LOC127506394	uncharacterized LOC127506394	no|up	yes|up	no|down	1
gene-LOC127521216	LOC127521216	collagenase 3-like	no|up	no|down	yes|up	1
gene-sptlc2a	sptlc2a	serine palmitoyltransferase, long chain base subunit 2a, transcript variant X1	no|down	yes|down	no|up	1
gene-zgc_113232	zgc:113232	uncharacterized protein LOC541546 homolog	yes|down	no|down	no|down	1
gene-LOC127506943	LOC127506943	uncharacterized LOC127506943	no|up	no|up	yes|up	1
gene-si_dkey-82f1.1	si:dkey-82f1.1	DENN domain-containing protein 2A, transcript variant X2	no|up	no|down	yes|up	1
gene-LOC127506940	LOC127506940	uncharacterized LOC127506940, transcript variant X1	no|up	no|down	yes|up	1
gene-srebf2	srebf2	sterol regulatory element binding transcription factor 2, transcript variant X1	no|up	yes|up	no|down	1
gene-wu_fb13g09	wu:fb13g09	ATP-binding cassette sub-family C member 5, transcript variant X1	no|down	no|up	yes|down	1
gene-cldn23.2	cldn23.2	claudin 23.2	yes|down	yes|down	no|up	2
gene-acox1	acox1	acyl-CoA oxidase 1, palmitoyl, transcript variant X1	no|down	no|up	yes|down	1
gene-LOC127497122	LOC127497122	circadian-associated transcriptional repressor-like, transcript variant X1	no|down	no|down	yes|down	1
gene-acox3	acox3	acyl-CoA oxidase 3, pristanoyl	no|down	no|up	yes|down	1
gene-sytl3	sytl3	synaptotagmin-like 3, transcript variant X1	yes|down	no|down	no|down	1
gene-acacb	acacb	acetyl-CoA carboxylase beta, transcript variant X2	no|up	no|up	yes|down	1
gene-dhrs13a.1	dhrs13a.1	dehydrogenase/reductase (SDR family) member 13a, tandem duplicate 1	no|down	no|up	yes|down	1
gene-LOC127513626	LOC127513626	uncharacterized LOC127513626, transcript variant X1	no|down	no|down	yes|down	1
gene-acadl	acadl	acyl-CoA dehydrogenase long chain	no|down	no|up	yes|down	1
gene-pnp4b	pnp4b	purine nucleoside phosphorylase 4b	no|down	no|up	yes|down	1
gene-slc19a2	slc19a2	solute carrier family 19 member 2, transcript variant X3	no|up	no|down	yes|up	1
gene-vcam1b	vcam1b	vascular cell adhesion molecule 1b, transcript variant X1	no|down	no|up	yes|down	1
gene-adamts15a	adamts15a	ADAM metallopeptidase with thrombospondin type 1 motif, 15a	no|up	no|down	yes|up	1
gene-matn4	matn4	matrilin 4, transcript variant X1	yes|down	no|down	yes|down	2
gene-LOC127509506	LOC127509506	OX-2 membrane glycoprotein-like	no|down	yes|down	no|up	1
gene-pde9ac	pde9ac	phosphodiesterase 9ac, transcript variant X1	no|down	no|up	yes|down	1
gene-cpm	cpm	carboxypeptidase M	no|up	yes|down	yes|up	2
gene-lrrc8db	lrrc8db	leucine rich repeat containing 8 VRAC subunit Db, transcript variant X1	yes|down	no|down	yes|down	2
gene-agtr2	agtr2	angiotensin II receptor, type 2, transcript variant X1	no|down	no|up	yes|down	1
gene-sema4bb	sema4bb	sema domain, immunoglobulin domain (Ig), transmembrane domain (TM) and short cytoplasmic domain, (semaphorin) 4Bb, transcript variant X1	yes|up	no|up	yes|up	2
gene-lpar2a	lpar2a	lysophosphatidic acid receptor 2a	no|up	yes|up	no|down	1
gene-LOC127495850	LOC127495850	gastrula zinc finger protein XlCGF26.1-like, transcript variant X3	yes|up	no|up	no|up	1
gene-cdk2	cdk2	cyclin-dependent kinase 2	no|down	no|up	yes|down	1
gene-abhd6a	abhd6a	abhydrolase domain containing 6, acylglycerol lipase a	no|down	no|up	yes|down	1
gene-scamp5a	scamp5a	secretory carrier membrane protein 5a, transcript variant X1	no|up	no|down	yes|up	1
gene-lyst	lyst	lysosomal trafficking regulator, transcript variant X1	no|up	yes|up	no|down	1
gene-eno1a	eno1a	enolase 1a, (alpha), transcript variant X2	yes|down	no|down	no|down	1
gene-LOC127517044	LOC127517044	uncharacterized LOC127517044	no|up	yes|up	no|down	1
gene-LOC127524723	LOC127524723	uncharacterized LOC127524723	yes|down	no|down	no|down	1
gene-si_dkey-13a21.4	si:dkey-13a21.4	uncharacterized protein LOC494576 homolog, transcript variant X1	no|down	no|down	yes|up	1
gene-helz2b	helz2b	helicase with zinc finger 2b, transcript variant X1	no|down	yes|down	no|up	1
gene-pde4cb	pde4cb	phosphodiesterase 4C, cAMP-specific b, transcript variant X1	no|up	yes|up	no|down	1
gene-LOC127505766	LOC127505766	60 kDa lysophospholipase-like, transcript variant X2	no|down	no|up	yes|down	1
gene-hand2	hand2	heart and neural crest derivatives expressed 2	no|up	no|down	yes|up	1
gene-LOC127505769	LOC127505769	asparagine--tRNA ligase, cytoplasmic-like	no|down	no|up	yes|down	1
gene-elmod2	elmod2	ELMO/CED-12 domain containing 2, transcript variant X1	no|down	no|up	yes|down	1
gene-LOC127522796	LOC127522796	deoxyribonuclease gamma-like	no|up	no|down	yes|up	1
gene-LOC127505123	LOC127505123	P2Y purinoceptor 1	yes|down	no|down	no|down	1
gene-LOC127496391	LOC127496391	inositol-3-phosphate synthase 1-A-like	yes|up	no|down	yes|up	2
gene-LOC127508710	LOC127508710	E3 ubiquitin-protein ligase TRIM35-like	yes|down	no|up	yes|down	2
gene-tnfrsf11a	tnfrsf11a	tumor necrosis factor receptor superfamily, member 11a, NFKB activator, transcript variant X1	no|down	no|down	yes|up	1
gene-bcl6b	bcl6b	BCL6B transcription repressor	no|up	no|down	yes|up	1
gene-LOC127505841	LOC127505841	histone H1.0-B	no|up	no|down	yes|up	1
gene-tmem120ab	tmem120ab	transmembrane protein 120Ab	no|down	no|up	yes|down	1
gene-gda	gda	guanine deaminase	no|down	no|up	yes|down	1
gene-si_ch211-153b23.4	si:ch211-153b23.4	uncharacterized protein LOC335392 homolog	no|up	no|down	yes|up	1
gene-si_ch211-153b23.3	si:ch211-153b23.3	uncharacterized si:ch211-153b23.3	yes|up	no|down	yes|up	2
gene-dhcr7	dhcr7	7-dehydrocholesterol reductase	no|up	yes|up	no|down	1
gene-LOC127525529	LOC127525529	endothelial cell-specific molecule 1-like	no|down	yes|down	no|up	1
gene-LOC127502754	LOC127502754	serpin B4-like	yes|up	no|down	yes|up	2
gene-LOC127502755	LOC127502755	E-selectin-like, transcript variant X1	no|up	yes|down	yes|up	2
gene-ngb	ngb	neuroglobin	no|up	no|down	yes|up	1
gene-arhgap46a	arhgap46a	Rho GTPase activating protein 46a, transcript variant X1	no|up	yes|up	no|down	1
gene-fdxr	fdxr	ferredoxin reductase, transcript variant X1	no|up	yes|up	no|down	1
gene-LOC127524332	LOC127524332	FERM and PDZ domain-containing protein 1	no|up	no|down	yes|up	1
gene-LOC127509646	LOC127509646	uncharacterized LOC127509646	yes|down	no|down	no|down	1
gene-zgc_194990	zgc:194990	uncharacterized protein LOC568410 homolog	no|up	no|down	yes|up	1
gene-LOC127509640	LOC127509640	uncharacterized LOC127509640	no|up	no|down	yes|up	1
gene-gapdh	gapdh	glyceraldehyde-3-phosphate dehydrogenase	no|up	yes|up	yes|down	2
gene-hhex	hhex	hematopoietically expressed homeobox	no|up	no|down	yes|up	1
gene-pola1	pola1	polymerase (DNA directed), alpha 1	no|down	no|up	yes|down	1
gene-daam1a	daam1a	dishevelled associated activator of morphogenesis 1a, transcript variant X2	no|up	yes|up	yes|down	2
gene-si_dkey-19b23.10	si:dkey-19b23.10	uncharacterized si:dkey-19b23.10, transcript variant X3	yes|down	no|down	no|down	1
gene-rorcb	rorcb	RAR-related orphan receptor C b, transcript variant X1	no|up	yes|up	no|down	1
gene-txnipa	txnipa	thioredoxin interacting protein a	yes|down	no|down	no|down	1
gene-ncs1b	ncs1b	neuronal calcium sensor 1b, transcript variant X2	no|up	no|up	yes|up	1
gene-zdhhc23a	zdhhc23a	zinc finger DHHC-type palmitoyltransferase 23a, transcript variant X1	yes|down	no|down	no|down	1
gene-nos2a	nos2a	nitric oxide synthase 2a, inducible, transcript variant X1	yes|up	no|up	yes|up	2
gene-LOC127506526	LOC127506526	Fanconi anemia group A protein, transcript variant X1	no|down	yes|up	yes|down	2
gene-LOC127516797	LOC127516797	uncharacterized LOC127516797, transcript variant X2	no|down	no|up	yes|down	1
gene-lss	lss	lanosterol synthase (2,3-oxidosqualene-lanosterol cyclase), transcript variant X1	yes|up	yes|up	no|down	2
gene-zpax1	zpax1	zona pellucida protein AX 1	yes|up	yes|up	no|up	2
gene-rorca	rorca	RAR-related orphan receptor C a, transcript variant X1	no|up	no|down	yes|up	1
gene-LOC127506641	LOC127506641	cytochrome P450 2F2-like	no|down	yes|down	yes|up	2
gene-LOC127523036	LOC127523036	uncharacterized LOC127523036	yes|down	yes|down	no|down	2
gene-spag9a	spag9a	sperm associated antigen 9a, transcript variant X1	no|up	no|down	yes|up	1
gene-LOC127506649	LOC127506649	beta-1,3-galactosyl-O-glycosyl-glycoprotein beta-1,6-N-acetylglucosaminyltransferase 3-like, transcript variant X1	no|down	yes|down	no|up	1
gene-LOC127508648	LOC127508648	E3 ubiquitin-protein ligase TRIM47-like, transcript variant X1	no|down	yes|down	no|up	1
gene-kdrl	kdrl	kinase insert domain receptor like	no|down	no|up	yes|down	1
gene-LOC127502394	LOC127502394	uncharacterized LOC127502394, transcript variant X2	yes|down	no|down	yes|down	2
gene-gpd1c	gpd1c	glycerol-3-phosphate dehydrogenase 1c	no|down	no|up	yes|down	1
gene-si_ch211-197l9.2	si:ch211-197l9.2	protein SOGA1	no|up	no|down	yes|up	1
gene-LOC127501104	LOC127501104	uncharacterized LOC127501104, transcript variant X2	no|up	no|down	yes|up	1
gene-LOC127507920	LOC127507920	uncharacterized LOC127507920, transcript variant X2	no|down	no|up	yes|down	1
gene-LOC127517388	LOC127517388	phospholipid phosphatase 1, transcript variant X1	no|up	yes|up	yes|down	2
gene-sulf1	sulf1	sulfatase 1, transcript variant X3	no|up	no|down	yes|up	1
gene-ldah	ldah	lipid droplet associated hydrolase, transcript variant X1	no|down	no|up	yes|down	1
gene-slc25a10b	slc25a10b	solute carrier family 25 member 10b	no|down	no|up	yes|down	1
gene-hmgb3a	hmgb3a	high mobility group box 3a	yes|down	no|down	yes|down	2
gene-sdr16c5b	sdr16c5b	short chain dehydrogenase/reductase family 16C, member 5b	no|down	no|up	yes|down	1
gene-cpdp	cpdp	CPD photolyase, transcript variant X1	yes|down	yes|down	no|down	2
gene-LOC127506637	LOC127506637	receptor-type tyrosine-protein phosphatase eta-like	no|down	no|down	yes|up	1
gene-LOC127522272	LOC127522272	protein NLRC3-like	no|down	no|up	yes|down	1
gene-LOC127509984	LOC127509984	uncharacterized LOC127509984, transcript variant X1	yes|down	no|down	no|down	1
gene-si_dkey-6n6.1	si:dkey-6n6.1	uncharacterized protein LOC100170811 homolog	no|up	no|down	yes|up	1
gene-pnoca	pnoca	prepronociceptin a, transcript variant X1	no|up	no|down	yes|up	1
gene-LOC127508299	LOC127508299	tripartite motif-containing protein 16-like, transcript variant X1	yes|down	yes|down	no|up	2
gene-rep15	rep15	RAB15 effector protein	no|up	yes|up	yes|down	2
gene-cahz	cahz	carbonic anhydrase	yes|down	no|down	yes|down	2
gene-LOC127500497	LOC127500497	immunoglobulin kappa variable 1-6-like	yes|down	no|down	no|down	1
gene-LOC127512350	LOC127512350		no|up	no|down	yes|up	1
gene-rbm4.2	rbm4.2	RNA binding motif protein 4.2, transcript variant X2	no|down	no|up	yes|down	1
gene-ahcyl2b	ahcyl2b	adenosylhomocysteinase like 2b	no|up	yes|up	yes|down	2
gene-trabd2b	trabd2b	TraB domain containing 2B, transcript variant X1	no|down	yes|down	no|up	1
gene-prnprs3	prnprs3	prion protein, related sequence 3	no|up	no|down	yes|up	1
gene-znrf2a	znrf2a	zinc and ring finger 2a	no|down	yes|up	yes|down	2
gene-sobpb	sobpb	sine oculis binding protein homolog (Drosophila) b	no|down	yes|down	no|up	1
gene-si_ch211-250c4.3	si:ch211-250c4.3	uncharacterized protein LOC100535981 homolog	no|up	no|down	yes|up	1
gene-LOC127518744	LOC127518744	uncharacterized LOC127518744	yes|up	no|up	yes|up	2
gene-LOC127512693	LOC127512693	putative uncharacterized protein BRD3OS	no|up	no|down	yes|up	1
gene-phf24	phf24	PHD finger protein 24	no|up	no|down	yes|up	1
gene-LOC127494554	LOC127494554	uncharacterized LOC127494554	yes|down	yes|down	no|down	2
gene-uba7	uba7	ubiquitin-like modifier activating enzyme 7, transcript variant X1	yes|down	no|down	no|down	1
gene-si_ch73-337l15.2	si:ch73-337l15.2	glutathione hydrolase 6	no|down	no|up	yes|down	1
gene-LOC127494553	LOC127494553	uncharacterized LOC127494553	yes|down	yes|down	no|up	2
gene-slc2a2	slc2a2	solute carrier family 2 member 2	no|down	no|up	yes|down	1
gene-si_ch1073-459b3.2	si:ch1073-459b3.2	growth arrest-specific protein 1	no|up	no|down	yes|up	1
gene-pals2a	pals2a	protein associated with LIN7 2, MAGUK p55 family member a, transcript variant X1	no|up	yes|up	no|down	1
gene-LOC127512852	LOC127512852	protein FAM214B, transcript variant X2	no|up	yes|up	yes|down	2
gene-spdya	spdya	speedy/RINGO cell cycle regulator family member A, transcript variant X2	yes|down	no|down	no|down	1
gene-LOC127509880	LOC127509880	ankyrin repeat and fibronectin type-III domain-containing protein 1-like, transcript variant X1	yes|down	no|down	no|down	1
gene-map7d1a	map7d1a	MAP7 domain containing 1a, transcript variant X1	no|down	no|up	yes|down	1
gene-cd9a	cd9a	CD9 molecule a, transcript variant X1	yes|down	no|down	no|down	1
gene-si_ch211-255i20.3	si:ch211-255i20.3	transmembrane emp24 domain-containing protein 11	no|down	yes|down	no|up	1
gene-hoxa11a	hoxa11a	homeobox A11a	no|down	yes|down	no|up	1
gene-si_zfos-323e3.4	si:zfos-323e3.4	volume-regulated anion channel subunit LRRC8E, transcript variant X2	no|up	yes|up	no|down	1
gene-nol8	nol8	nucleolar protein 8, transcript variant X1	yes|up	no|up	no|up	1
gene-cxcl18a.1	cxcl18a.1	chemokine (C-X-C motif) ligand 18a, duplicate 1	no|down	yes|down	yes|up	2
gene-chl1b	chl1b	cell adhesion molecule L1-like b, transcript variant X1	no|up	no|down	yes|up	1
gene-LOC127516891	LOC127516891	alveolar macrophage chemotactic factor 2	no|down	yes|down	yes|up	2
gene-wt1b	wt1b	WT1 transcription factor b, transcript variant X1	no|up	no|down	yes|up	1
gene-LOC127516171	LOC127516171		no|down	no|up	yes|down	1
gene-pcbd1	pcbd1	pterin-4 alpha-carbinolamine dehydratase/dimerization cofactor of hepatocyte nuclear factor 1 alpha, transcript variant X1	no|down	yes|up	yes|down	2
gene-LOC127514704	LOC127514704	contactin-4	no|up	no|down	yes|up	1
gene-mpp1	mpp1	MAGUK p55 scaffold protein 1, transcript variant X1	no|down	no|up	yes|down	1
gene-cfh	cfh	complement factor H, transcript variant X2	no|down	yes|down	yes|up	2
gene-mknk2b	mknk2b	MAPK interacting serine/threonine kinase 2b, transcript variant X1	no|down	no|up	yes|down	1
gene-LOC127518354	LOC127518354	uncharacterized LOC127518354	no|up	no|down	yes|up	1
gene-mmd	mmd	monocyte to macrophage differentiation-associated, transcript variant X1	no|down	no|up	yes|down	1
gene-LOC127518353	LOC127518353	secreted phosphoprotein 24	no|down	no|down	yes|up	1
gene-LOC127500117	LOC127500117	protein phosphatase 1 regulatory subunit 3E	yes|down	no|down	no|down	1
gene-LOC127518297	LOC127518297	WD repeat, SAM and U-box domain-containing protein 1-like	yes|down	no|up	yes|down	2
gene-LOC127504222	LOC127504222	endothelial cell-specific molecule 1-like	no|down	yes|down	no|up	1
gene-zgc_162730	zgc:162730	uncharacterized protein LOC564559 homolog	no|down	no|up	yes|down	1
gene-LOC127520643	LOC127520643	complement factor H-like, transcript variant X2	no|down	yes|down	no|up	1
gene-LOC127510287	LOC127510287	5S ribosomal RNA	yes|down	no|up	no|down	1
gene-LOC127496265	LOC127496265	cytochrome P450 2G1-like	no|down	no|up	yes|down	1
gene-acsl6	acsl6	acyl-CoA synthetase long chain family member 6, transcript variant X1	yes|down	no|down	no|down	1
gene-prg4b	prg4b	proteoglycan 4b	no|up	no|down	yes|up	1
gene-b3gnt7	b3gnt7	UDP-GlcNAc:betaGal beta-1,3-N-acetylglucosaminyltransferase 7	no|up	no|down	yes|up	1
gene-hoxa5a	hoxa5a	homeobox A5a	no|down	yes|down	yes|up	2
gene-LOC127497609	LOC127497609	glutamate receptor ionotropic, kainate 5-like	no|up	no|down	yes|up	1
gene-scp2a	scp2a	sterol carrier protein 2a	no|down	yes|up	yes|down	2
gene-si_ch73-330k17.3	si:ch73-330k17.3	IGFBP domain-containing protein	no|up	yes|up	no|down	1
gene-LOC127523193	LOC127523193	KN motif and ankyrin repeat domain-containing protein 4-like, transcript variant X1	no|down	no|down	yes|up	1
gene-LOC127497217	LOC127497217	endoribonuclease ZC3H12A	no|up	no|down	yes|up	1
gene-col1a1b	col1a1b	collagen, type I, alpha 1b, transcript variant X1	no|down	no|up	yes|down	1
gene-col1a1a	col1a1a	collagen, type I, alpha 1a	no|down	no|up	yes|down	1
gene-ada2a	ada2a	adenosine deaminase 2a, transcript variant X1	yes|up	no|down	yes|up	2
gene-hoxc8a	hoxc8a	homeobox C8a	no|down	yes|down	yes|up	2
gene-igf2b	igf2b	insulin-like growth factor 2b	no|up	no|down	yes|up	1
gene-sult1st6	sult1st6	sulfotransferase family 1, cytosolic sulfotransferase 6	no|down	no|up	yes|down	1
gene-LOC127522860	LOC127522860	NACHT, LRR and PYD domains-containing protein 3, transcript variant X1	yes|up	no|up	yes|up	2
gene-g0s2	g0s2	G0/G1 switch 2	no|down	no|up	yes|down	1
gene-syn1	syn1	synapsin I, transcript variant X2	no|up	no|down	yes|up	1
gene-LOC127500105	LOC127500105	xaa-Pro dipeptidase, transcript variant X2	yes|down	no|up	yes|down	2
gene-LOC127510192	LOC127510192	uncharacterized LOC127510192, transcript variant X1	yes|down	no|down	no|down	1
gene-tnfrsf9b	tnfrsf9b	tumor necrosis factor receptor superfamily, member 9b	yes|down	no|down	yes|down	2
gene-adma	adma	adrenomedullin a	no|up	no|down	yes|up	1
gene-si_dkey-69o16.5	si:dkey-69o16.5	Alpha-aspartyl dipeptidase-like, transcript variant X1	yes|down	no|down	yes|down	2
gene-admb	admb	adrenomedullin b	yes|down	no|down	no|down	1
gene-nfat5b	nfat5b	nuclear factor of activated T cells 5b, transcript variant X1	no|up	yes|up	yes|down	2
gene-LOC127511173	LOC127511173	bifunctional apoptosis regulator-like, transcript variant X1	yes|down	no|down	yes|down	2
gene-LOC127494801	LOC127494801	E3 ubiquitin-protein ligase BRE1A-like	yes|down	yes|down	no|up	2
gene-pdk2b	pdk2b	pyruvate dehydrogenase kinase 2b	no|down	no|up	yes|down	1
gene-pdk2a	pdk2a	pyruvate dehydrogenase kinase 2a	no|down	no|up	yes|down	1
gene-LOC127515795	LOC127515795	histone H4	yes|down	no|down	no|down	1
gene-scin	scin	scinderin	yes|down	no|down	no|down	1
gene-hsd11b2	hsd11b2	hydroxysteroid (11-beta) dehydrogenase 2	no|down	yes|up	yes|down	2
gene-LOC127523582	LOC127523582	glutamate dehydrogenase, mitochondrial	no|down	no|up	yes|down	1
gene-aldh1l1	aldh1l1	aldehyde dehydrogenase 1 family, member L1	no|up	yes|up	yes|down	2
gene-LOC127494737	LOC127494737	uncharacterized LOC127494737, transcript variant X1	no|down	no|up	yes|down	1
gene-LOC127499188	LOC127499188	uncharacterized LOC127499188	no|up	yes|up	no|down	1
gene-abcg5	abcg5	ATP-binding cassette, sub-family G (WHITE), member 5	no|down	no|up	yes|down	1
gene-ncapg2	ncapg2	non-SMC condensin II complex, subunit G2, transcript variant X1	no|down	no|up	yes|down	1
gene-crip1	crip1	cysteine-rich protein 1	no|up	yes|up	yes|down	2
gene-serpine1	serpine1	serpin peptidase inhibitor, clade E (nexin, plasminogen activator inhibitor type 1), member 1	yes|up	no|up	no|up	1
gene-arhgap18	arhgap18	Rho GTPase activating protein 18, transcript variant X1	yes|down	no|up	yes|down	2
gene-LOC127499166	LOC127499166	interferon-induced protein with tetratricopeptide repeats 1-like, transcript variant X1	yes|down	no|down	yes|down	2
gene-pttg1ipb	pttg1ipb	PTTG1 interacting protein b	no|down	yes|down	no|up	1
gene-LOC127501187	LOC127501187	DNA ligase 1, transcript variant X1	no|down	yes|down	no|up	1
gene-LOC127499168	LOC127499168	interferon-induced protein with tetratricopeptide repeats 1-like, transcript variant X2	no|down	no|up	yes|down	1
gene-rpn1	rpn1	ribophorin I	no|down	no|up	yes|down	1
gene-LOC127504486	LOC127504486	uncharacterized LOC127504486, transcript variant X3	no|up	yes|up	no|down	1
gene-LOC127504955	LOC127504955	NLR family CARD domain-containing protein 3-like	no|up	yes|up	no|down	1
gene-frmd4bb	frmd4bb	FERM domain containing 4Bb, transcript variant X1	no|down	no|up	yes|down	1
gene-nat8l2	nat8l2	N-acetyltransferase 8-like 2	yes|down	no|down	yes|down	2
gene-paox1	paox1	polyamine oxidase (exo-N4-amino) 1	no|up	no|down	yes|up	1
gene-slc7a14a	slc7a14a	solute carrier family 7 member 14a, transcript variant X1	no|up	no|down	yes|up	1
gene-LOC127523734	LOC127523734	uncharacterized LOC127523734	no|up	yes|up	yes|down	2
gene-duox2	duox2	dual oxidase 2, transcript variant X1	yes|down	no|down	no|down	1
gene-atosa	atosa	atos homolog A	no|up	yes|up	no|down	1
gene-pck1	pck1	phosphoenolpyruvate carboxykinase 1 (soluble)	no|up	yes|up	yes|down	2
gene-frzb	frzb	frizzled related protein, transcript variant X1	no|up	no|down	yes|up	1
gene-tns1a	tns1a	tensin 1a, transcript variant X1	no|up	no|down	yes|up	1
gene-LOC127510860	LOC127510860	interferon-induced GTP-binding protein MxB, transcript variant X1	yes|down	no|down	yes|down	2
gene-snx22	snx22	sorting nexin 22	yes|down	no|down	yes|down	2
gene-gpx3	gpx3	glutathione peroxidase 3	no|up	yes|down	yes|up	2
gene-LOC127521180	LOC127521180	uncharacterized LOC127521180	no|down	yes|down	no|up	1
gene-agr2	agr2	anterior gradient 2	no|down	no|down	yes|down	1
gene-plin2	plin2	perilipin 2	no|down	yes|down	no|up	1
gene-junba	junba	JunB proto-oncogene, AP-1 transcription factor subunit a	no|down	yes|down	no|up	1
gene-LOC127501628	LOC127501628	CD209 antigen-like protein E, transcript variant X1	no|up	no|down	yes|up	1
gene-LOC127501335	LOC127501335	uncharacterized LOC127501335	no|down	no|down	yes|up	1
gene-mych	mych	myelocytomatosis oncogene homolog	yes|down	no|down	yes|down	2
gene-smim1	smim1	small integral membrane protein 1, transcript variant X1	no|down	no|up	yes|down	1
gene-rnf165b	rnf165b	ring finger protein 165b, transcript variant X1	no|up	no|down	yes|up	1
gene-ccn1l2	ccn1l2	cellular communication network factor 1, like 2	no|down	yes|down	no|up	1
gene-LOC127504171	LOC127504171	uncharacterized LOC127504171, transcript variant X3	yes|down	no|down	no|down	1
gene-si_dkey-182g1.6	si:dkey-182g1.6	uncharacterized si:dkey-182g1.6, transcript variant X1	yes|up	no|up	no|up	1
gene-acss2l	acss2l	acyl-CoA synthetase short chain family member 2 like	no|up	yes|up	no|down	1
gene-dscama	dscama	Down syndrome cell adhesion molecule a, transcript variant X1	no|down	yes|down	no|up	1
gene-LOC127508848	LOC127508848	uncharacterized LOC127508848, transcript variant X1	no|up	no|down	yes|up	1
gene-lrrc18b	lrrc18b	leucine rich repeat containing 18b	no|up	no|down	yes|up	1
gene-LOC127499193	LOC127499193	uncharacterized LOC127499193	yes|down	yes|down	no|down	2
gene-zgc_172136	zgc:172136	uncharacterized protein LOC566376 homolog, transcript variant X1	no|down	yes|down	yes|up	2
gene-sb_cb1081	sb:cb1081	NACHT, LRR and PYD domains-containing protein 1 homolog, transcript variant X1	yes|down	no|down	yes|down	2
gene-adamts9	adamts9	ADAM metallopeptidase with thrombospondin type 1 motif, 9	no|up	yes|up	no|down	1
gene-cdh17	cdh17	cadherin 17, LI cadherin (liver-intestine), transcript variant X1	no|down	no|up	yes|down	1
gene-LOC127513169	LOC127513169	ras-related protein Rab-35-like	no|down	no|up	yes|down	1
gene-LOC127513168	LOC127513168	methyl-CpG-binding domain protein 2-like, transcript variant X1	no|down	no|down	yes|down	1
gene-LOC127501982	LOC127501982	uncharacterized LOC127501982	no|up	yes|up	no|down	1
gene-vgll3	vgll3	vestigial-like family member 3, transcript variant X1	no|up	no|down	yes|up	1
gene-LOC127524130	LOC127524130	cytochrome P450 26A1	yes|down	no|up	yes|down	2
gene-LOC127505202	LOC127505202	complement C1q-like protein 2	yes|up	no|up	yes|up	2
gene-LOC127521272	LOC127521272	amine sulfotransferase-like, transcript variant X1	yes|up	no|up	no|up	1
gene-hoatz	hoatz	HOATZ cilia and flagella associated protein	no|down	yes|down	no|up	1
gene-cpamd8	cpamd8	C3 and PZP like alpha-2-macroglobulin domain containing 8	no|down	yes|down	no|up	1
gene-LOC127496243	LOC127496243	alpha-2-macroglobulin-like protein 1	yes|down	yes|down	no|up	2
gene-polr3h	polr3h	polymerase (RNA) III (DNA directed) polypeptide H, transcript variant X1	no|up	yes|up	no|down	1
gene-ftr16	ftr16	finTRIM family, member 16, transcript variant X1	no|down	yes|down	no|up	1
gene-LOC127506924	LOC127506924	uncharacterized LOC127506924, transcript variant X2	no|up	no|down	yes|up	1
gene-golim4b	golim4b	golgi integral membrane protein 4b	no|up	no|down	yes|up	1
gene-LOC127519135	LOC127519135	2-oxoglutarate receptor 1	yes|up	no|up	yes|up	2
gene-c6	c6	complement component 6, transcript variant X2	no|up	no|down	yes|up	1
gene-c4	c4	complement component 4	no|up	yes|down	yes|up	2
gene-LOC127517428	LOC127517428	lectin-like	no|down	yes|down	no|up	1
gene-LOC127505856	LOC127505856	acyl-coenzyme A thioesterase 9, mitochondrial-like, transcript variant X2	no|up	yes|up	no|down	1
gene-LOC127505125	LOC127505125	solute carrier family 2, facilitated glucose transporter member 5-like, transcript variant X1	no|up	yes|up	no|down	1
gene-zgc_152863	zgc:152863	uncharacterized protein LOC562658 homolog, transcript variant X2	no|down	yes|up	yes|down	2
gene-LOC127496343	LOC127496343	inositol-3-phosphate synthase 1-A-like	yes|up	no|down	yes|up	2
gene-ccr9b	ccr9b	chemokine (C-C motif) receptor 9b	yes|down	no|down	no|down	1
gene-msrab	msrab	methionine sulfoxide reductase Ab, transcript variant X1	no|up	yes|down	yes|up	2
gene-adrb2b	adrb2b	adrenoceptor beta 2, surface b	no|down	no|up	yes|down	1
gene-smad4b	smad4b	SMAD family member 4b	yes|up	no|up	no|up	1
gene-hephl1b	hephl1b	hephaestin-like 1b	no|up	yes|up	no|down	1
gene-slc48a1b	slc48a1b	solute carrier family 48 member 1b	no|down	no|up	yes|down	1
gene-LOC127503743	LOC127503743	nuclear factor 7, brain-like	no|down	yes|down	no|up	1
gene-LOC127502618	LOC127502618	uncharacterized LOC127502618	yes|down	no|down	no|down	1
gene-alas2	alas2	aminolevulinate, delta-, synthase 2, transcript variant X2	yes|down	no|up	yes|down	2
gene-LOC127503744	LOC127503744	arrestin domain-containing protein 3-like, transcript variant X1	no|down	no|up	yes|down	1
gene-fmnl2a	fmnl2a	formin-like 2a, transcript variant X1	no|up	yes|down	no|up	1
gene-gpr184	gpr184	G protein-coupled receptor 184, transcript variant X2	yes|down	no|down	yes|down	2
gene-LOC127521003	LOC127521003	cathepsin G-like	yes|down	no|up	yes|down	2
gene-LOC127506085	LOC127506085	uncharacterized LOC127506085, transcript variant X1	no|up	no|down	yes|up	1
gene-LOC127503661	LOC127503661	protocadherin beta-1-like	no|up	no|down	yes|up	1
gene-hamp	hamp	hepcidin antimicrobial peptide	no|up	yes|down	no|up	1
gene-LOC127503580	LOC127503580	arf-GAP with Rho-GAP domain, ANK repeat and PH domain-containing protein 1, transcript variant X1	no|up	yes|up	no|down	1
gene-LOC127525195	LOC127525195	microtubule organization protein AKNA-like, transcript variant X1	no|up	no|down	yes|up	1
gene-prdx5	prdx5	peroxiredoxin 5	no|down	no|up	yes|down	1
gene-bcar3	bcar3	BCAR3 adaptor protein, NSP family member, transcript variant X1	no|up	yes|up	no|down	1
gene-LOC127502917	LOC127502917	C-C motif chemokine 8	yes|down	no|down	yes|down	2
gene-efcab6	efcab6	EF-hand calcium binding domain 6	no|up	yes|up	no|down	1
gene-LOC127516785	LOC127516785	low choriolytic enzyme-like, transcript variant X2	no|up	no|down	yes|up	1
gene-cs	cs	citrate synthase	no|down	no|up	yes|down	1
gene-cp	cp	ceruloplasmin	no|down	no|down	yes|up	1
gene-fabp6	fabp6	fatty acid binding protein 6, ileal (gastrotropin)	no|down	no|up	yes|down	1
gene-LOC127496114	LOC127496114	uncharacterized LOC127496114, transcript variant X2	yes|down	no|down	no|down	1
gene-LOC127503407	LOC127503407	dual specificity testis-specific protein kinase 2-like, transcript variant X2	no|down	no|up	yes|down	1
gene-myca	myca	MYC proto-oncogene, bHLH transcription factor a	yes|down	no|down	no|down	1
gene-itga11a	itga11a	integrin, alpha 11a, transcript variant X1	no|down	no|up	yes|down	1
gene-vps51	vps51	VPS51 subunit of GARP complex	no|up	yes|up	no|down	1
gene-LOC127517784	LOC127517784		no|up	no|down	yes|up	1
gene-ntn1a	ntn1a	netrin 1a, transcript variant X1	no|up	no|up	yes|up	1
gene-ubb	ubb	ubiquitin B, transcript variant X1	no|down	yes|up	yes|down	2
gene-socs3b	socs3b	suppressor of cytokine signaling 3b	no|up	yes|down	yes|up	2
gene-mcmbp	mcmbp	minichromosome maintenance complex binding protein, transcript variant X1	no|down	no|up	yes|down	1
gene-cers3b	cers3b	ceramide synthase 3b	yes|down	no|up	yes|down	2
gene-LOC127506056	LOC127506056	putative protein MSS51 homolog, mitochondrial	yes|down	no|down	no|down	1
gene-si_ch73-103b9.2	si:ch73-103b9.2	uncharacterized protein LOC100150067 homolog, transcript variant X2	yes|down	yes|down	no|down	2
gene-LOC127516544	LOC127516544	4F2 cell-surface antigen heavy chain-like	no|down	no|up	yes|down	1
gene-spc25	spc25	SPC25 component of NDC80 kinetochore complex	yes|down	no|down	no|down	1
gene-zgc_85932	zgc:85932	uncharacterized protein LOC405875 homolog	no|down	no|up	yes|down	1
gene-plekhn1	plekhn1	pleckstrin homology domain containing, family N member 1	yes|up	no|up	no|up	1
gene-LOC127508110	LOC127508110	sucrase-isomaltase, intestinal-like	no|up	no|down	yes|up	1
gene-ripor2	ripor2	RHO family interacting cell polarization regulator 2, transcript variant X1	no|up	no|down	yes|up	1
gene-LOC127507342	LOC127507342	NADH-cytochrome b5 reductase 2	no|down	yes|up	yes|down	2
gene-cpb1	cpb1	carboxypeptidase B1 (tissue)	no|down	no|down	yes|up	1
gene-gcgb	gcgb	glucagon b	no|down	yes|down	no|up	1
gene-ehd4	ehd4	EH-domain containing 4	no|down	no|up	yes|down	1
gene-alpl	alpl	alkaline phosphatase, biomineralization associated, transcript variant X1	no|down	no|up	yes|down	1
gene-gmnn	gmnn	geminin DNA replication inhibitor	yes|down	no|down	no|down	1
gene-ccdc28b	ccdc28b	coiled-coil domain containing 28B	no|down	no|down	yes|up	1
gene-mtpn	mtpn	myotrophin	no|down	no|up	yes|down	1
gene-nherf4b	nherf4b	NHERF family PDZ scaffold protein 4b	no|down	no|up	yes|down	1
gene-LOC127500335	LOC127500335	tetraspanin-1-like	no|down	yes|down	no|up	1
gene-LOC127507292	LOC127507292	plexin-B2-like, transcript variant X1	yes|down	no|down	yes|down	2
gene-LOC127523858	LOC127523858	sulfotransferase 2B1-like	no|down	yes|up	yes|down	2
gene-LOC127523859	LOC127523859	sulfotransferase 2B1-like	no|up	yes|up	yes|down	2
gene-sst1.2	sst1.2	somatostatin 1, tandem duplicate 2	no|down	yes|down	no|up	1
gene-sst1.1	sst1.1	somatostatin 1, tandem duplicate 1	no|down	no|down	yes|up	1
gene-cobl	cobl	cordon-bleu WH2 repeat protein, transcript variant X1	no|up	yes|up	yes|down	2
gene-dpp3	dpp3	dipeptidyl-peptidase 3, transcript variant X1	no|down	no|up	yes|down	1
gene-nbas	nbas	NBAS subunit of NRZ tethering complex, transcript variant X1	yes|down	no|down	yes|down	2
gene-tapbpl	tapbpl	TAP binding protein like	yes|down	no|down	no|down	1
gene-klf11b	klf11b	Kruppel-like factor 11b, transcript variant X1	no|down	no|up	yes|down	1
gene-LOC127518709	LOC127518709	uncharacterized LOC127518709, transcript variant X2	yes|down	no|down	no|down	1
gene-nexmifa	nexmifa	neurite extension and migration factor a	no|up	no|down	yes|up	1
gene-dnm3a	dnm3a	dynamin 3a, transcript variant X1	no|down	no|up	yes|down	1
gene-dnm3b	dnm3b	dynamin 3b, transcript variant X1	no|up	no|down	yes|up	1
gene-ier3	ier3	immediate early response 3	no|up	no|down	yes|up	1
gene-dusp1	dusp1	dual specificity phosphatase 1	no|up	yes|up	yes|down	2
gene-LOC127500987	LOC127500987	prolyl endopeptidase-like	yes|down	no|down	yes|down	2
gene-LOC127500989	LOC127500989	keratin, type I cytoskeletal 13-like, transcript variant X1	no|up	yes|up	yes|down	2
gene-LOC127500988	LOC127500988	keratin, type I cytoskeletal 13-like, transcript variant X1	no|up	yes|up	no|down	1
gene-LOC127522299	LOC127522299	NACHT, LRR and PYD domains-containing protein 3-like, transcript variant X2	no|down	no|up	yes|down	1
gene-chchd10	chchd10	coiled-coil-helix-coiled-coil-helix domain containing 10	no|down	no|up	yes|down	1
gene-rgs5b	rgs5b	regulator of G protein signaling 5b	no|up	no|down	yes|up	1
gene-klhl24a	klhl24a	kelch-like family member 24a, transcript variant X2	yes|up	yes|up	no|down	2
gene-klhl24b	klhl24b	kelch-like family member 24b	no|up	yes|up	no|down	1
gene-LOC127511240	LOC127511240	membrane-spanning 4-domains subfamily A member 4A-like, transcript variant X5	no|up	no|down	yes|up	1
gene-trpm4a	trpm4a	transient receptor potential cation channel, subfamily M, member 4a, transcript variant X1	no|down	no|up	yes|down	1
gene-cpeb2	cpeb2	cytoplasmic polyadenylation element binding protein 2, transcript variant X1	no|up	yes|up	no|down	1
gene-aff3	aff3	AF4/FMR2 family, member 3, transcript variant X1	yes|down	no|down	no|down	1
gene-slc7a6	slc7a6	solute carrier family 7 member 6	no|up	no|down	yes|up	1
gene-retsat.2	retsat.2	retinol saturase, tandem duplicate 2	no|down	no|up	yes|down	1
gene-cant1b	cant1b	calcium activated nucleotidase 1b, transcript variant X1	no|down	no|up	yes|down	1
gene-ncor2	ncor2	nuclear receptor corepressor 2, transcript variant X1	no|up	yes|up	yes|down	2
gene-arsib	arsib	arylsulfatase family, member Ib, transcript variant X1	yes|up	no|up	no|up	1
gene-mgst3b	mgst3b	microsomal glutathione S-transferase 3b	no|down	no|up	yes|down	1
gene-LOC127515398	LOC127515398	T cell receptor alpha chain MC.7.G5-like, transcript variant X1	yes|down	no|down	no|down	1
gene-si_ch211-152f22.4	si:ch211-152f22.4	uncharacterized si:ch211-152f22.4	yes|up	no|up	no|up	1
gene-esd	esd	esterase D/formylglutathione hydrolase, transcript variant X2	no|down	no|up	yes|down	1
gene-ddost	ddost	dolichyl-diphosphooligosaccharide--protein glycosyltransferase subunit (non-catalytic)	no|down	no|up	yes|down	1
gene-abcg2b	abcg2b	ATP-binding cassette, sub-family G (WHITE), member 2b	yes|down	no|up	yes|down	2
gene-ankrd9	ankrd9	ankyrin repeat domain 9	no|down	yes|up	yes|down	2
gene-scn2b	scn2b	sodium channel, voltage-gated, type II, beta, transcript variant X1	no|up	no|down	yes|up	1
gene-dctd	dctd	dCMP deaminase	no|down	no|up	yes|down	1
gene-il13ra2	il13ra2	interleukin 13 receptor, alpha 2	yes|down	no|down	no|down	1
gene-LOC127498614	LOC127498614	tetratricopeptide repeat protein 8-like, transcript variant X2	yes|down	no|down	no|down	1
gene-il11a	il11a	interleukin 11a, transcript variant X2	no|up	no|down	yes|up	1
gene-LOC127510458	LOC127510458	uncharacterized LOC127510458	no|up	yes|down	yes|up	2
gene-LOC127515416	LOC127515416	butyrophilin subfamily 1 member A1-like, transcript variant X1	no|up	no|down	yes|up	1
gene-si_dkey-30j10.5	si:dkey-30j10.5	uncharacterized si:dkey-30j10.5	yes|down	no|down	no|down	1
gene-fibinb	fibinb	fin bud initiation factor b	yes|up	no|up	yes|up	2
gene-scap	scap	SREBF chaperone	no|up	yes|up	no|down	1
gene-anos1a	anos1a	anosmin 1a, transcript variant X1	yes|down	no|down	no|down	1
gene-tcima	tcima	transcriptional and immune response regulator a	yes|down	no|down	no|down	1
gene-gnb5a	gnb5a	guanine nucleotide binding protein (G protein), beta 5a	yes|down	no|down	no|down	1
gene-LOC127497614	LOC127497614	uncharacterized LOC127497614	no|down	no|up	yes|down	1
gene-pdia2	pdia2	protein disulfide isomerase family A, member 2	no|down	no|down	yes|up	1
gene-pdia3	pdia3	protein disulfide isomerase family A, member 3	no|down	no|up	yes|down	1
gene-clcn1b	clcn1b	chloride channel, voltage-sensitive 1b	no|down	no|down	yes|up	1
gene-si_ch211-212d10.1	si:ch211-212d10.1	granzyme-like protein 1	no|up	yes|down	no|up	1
gene-LOC127519725	LOC127519725	uncharacterized LOC127519725	yes|down	no|down	no|down	1
gene-tp53inp1	tp53inp1	tumor protein p53 inducible nuclear protein 1	no|down	no|up	yes|down	1
gene-thbs2b	thbs2b	thrombospondin 2b	no|up	yes|up	no|down	1
gene-LOC127500111	LOC127500111	uncharacterized LOC127500111, transcript variant X1	yes|down	no|down	yes|down	2
gene-LOC127515528	LOC127515528	uncharacterized LOC127515528	no|down	yes|down	no|up	1
gene-hoxa3a	hoxa3a	homeobox A3a, transcript variant X2	no|down	yes|down	no|up	1
gene-tnfrsf19	tnfrsf19	tumor necrosis factor receptor superfamily, member 19	no|down	no|up	yes|down	1
gene-ankrd31	ankrd31	ankyrin repeat domain 31	no|up	yes|up	no|down	1
gene-LOC127510570	LOC127510570	sterile alpha motif domain-containing protein 9	no|down	no|down	yes|down	1
gene-LOC127498733	LOC127498733	interferon-induced protein with tetratricopeptide repeats 1-like	yes|down	no|down	no|down	1
gene-pank1a	pank1a	pantothenate kinase 1a, transcript variant X1	no|up	yes|up	yes|down	2
gene-egr1	egr1	early growth response 1	no|down	no|down	yes|up	1
gene-LOC127499904	LOC127499904	uncharacterized LOC127499904, transcript variant X1	no|down	no|down	yes|down	1
gene-kcne4	kcne4	potassium voltage-gated channel, Isk-related family, member 4	yes|down	no|down	no|down	1
gene-lpcat4	lpcat4	lysophosphatidylcholine acyltransferase 4	yes|down	no|down	no|down	1
gene-LOC127521516	LOC127521516	small nucleolar RNA U3	yes|down	no|down	yes|down	2
gene-ndufa2	ndufa2	NADH:ubiquinone oxidoreductase subunit A2	yes|down	no|down	no|down	1
gene-LOC127498754	LOC127498754	cerebellin-2-like	yes|up	no|up	no|up	1
gene-si_dkey-183i3.6	si:dkey-183i3.6	LAT2 domain-containing protein	yes|down	no|down	no|down	1
gene-mob1bb	mob1bb	MOB kinase activator 1Bb	no|up	yes|up	no|down	1
gene-LOC127519164	LOC127519164	FERM, ARHGEF and pleckstrin domain-containing protein 1, transcript variant X1	no|up	no|down	yes|up	1
gene-ahcy	ahcy	adenosylhomocysteinase	no|up	yes|up	no|down	1
gene-LOC127521181	LOC127521181	uncharacterized LOC127521181, transcript variant X2	no|up	no|down	yes|up	1
gene-slc30a10	slc30a10	solute carrier family 30 member 10	no|down	yes|down	no|up	1
gene-LOC127506936	LOC127506936	uncharacterized LOC127506936	yes|up	no|up	no|up	1
gene-krt4	krt4	keratin 4	no|down	no|up	yes|down	1
gene-fancd2	fancd2	FA complementation group D2	no|down	no|up	yes|down	1
gene-acot19	acot19	acyl-CoA thioesterase 19	no|down	no|up	yes|down	1
gene-LOC127494623	LOC127494623	activin receptor type-2B	no|up	yes|up	no|down	1
gene-maptb	maptb	microtubule-associated protein tau b, transcript variant X3	no|up	no|down	yes|up	1
gene-ncapd3	ncapd3	non-SMC condensin II complex, subunit D3, transcript variant X1	no|down	no|up	yes|down	1
gene-pard6a	pard6a	par-6 family cell polarity regulator alpha	no|up	no|down	yes|up	1
gene-nrbf2a	nrbf2a	nuclear receptor binding factor 2a, transcript variant X1	no|up	no|down	yes|up	1
gene-sst2	sst2	somatostatin 2	no|down	yes|down	no|up	1
gene-LOC127506429	LOC127506429	uncharacterized LOC127506429, transcript variant X11	yes|up	no|up	no|up	1
gene-LOC127523435	LOC127523435	testisin-like, transcript variant X1	no|up	yes|up	no|down	1
gene-LOC127504244	LOC127504244	uncharacterized LOC127504244	yes|up	no|up	yes|up	2
gene-LOC127504713	LOC127504713	uncharacterized LOC127504713	yes|up	no|up	no|up	1
gene-cplx4b	cplx4b	complexin 4b	no|down	yes|down	yes|up	2
gene-mcf2lb	mcf2lb	mcf.2 cell line derived transforming sequence-like b, transcript variant X1	yes|up	no|up	yes|up	2
gene-mcf2la	mcf2la	mcf.2 cell line derived transforming sequence-like a, transcript variant X4	no|down	no|up	yes|down	1
gene-bicd1a	bicd1a	bicaudal D homolog 1a, transcript variant X1	no|up	yes|up	no|down	1
gene-aacs	aacs	acetoacetyl-CoA synthetase	no|up	yes|up	yes|down	2
gene-LOC127509339	LOC127509339	uncharacterized LOC127509339, transcript variant X1	yes|up	no|up	no|up	1
gene-acaa1	acaa1	acetyl-CoA acyltransferase 1	no|down	no|up	yes|down	1
gene-tm7sf2	tm7sf2	transmembrane 7 superfamily member 2	no|up	yes|up	no|down	1
gene-hsd3b7	hsd3b7	hydroxy-delta-5-steroid dehydrogenase, 3 beta- and steroid delta-isomerase, transcript variant X2	no|down	yes|up	yes|down	2
gene-LOC127499878	LOC127499878	trypsin-2-like, transcript variant X1	no|up	no|down	yes|up	1
gene-LOC127499879	LOC127499879	trypsin-2-like	no|up	no|down	yes|up	1
gene-LOC127525473	LOC127525473	protein AHNAK2	no|up	no|down	yes|up	1
gene-LOC127501625	LOC127501625	NACHT, LRR and PYD domains-containing protein 12-like, transcript variant X1	no|down	no|down	yes|down	1
gene-LOC127495186	LOC127495186	protein FAM131A-like, transcript variant X1	yes|down	no|down	no|down	1
gene-ftr82	ftr82	finTRIM family, member 82	no|down	yes|down	no|up	1
gene-klf13	klf13	Kruppel-like factor 13	no|up	yes|up	no|down	1
gene-mpeg1.2	mpeg1.2	macrophage expressed 1, tandem duplicate 2	yes|down	yes|down	no|down	2
gene-nxn	nxn	nucleoredoxin	yes|down	no|down	no|down	1
gene-intu	intu	inturned planar cell polarity protein, transcript variant X1	no|up	no|down	yes|up	1
gene-ak1	ak1	adenylate kinase 1, transcript variant X2	no|down	no|up	yes|down	1
gene-amotl2a	amotl2a	angiomotin like 2a	no|up	no|down	yes|up	1
gene-slc4a4a	slc4a4a	solute carrier family 4 member 4a, transcript variant X1	no|up	yes|up	yes|down	2
gene-LOC127523644	LOC127523644	uncharacterized LOC127523644	no|down	yes|down	no|up	1
gene-dbi	dbi	diazepam binding inhibitor (GABA receptor modulator, acyl-CoA binding protein)	no|down	no|up	yes|down	1
gene-cemip	cemip	cell migration inducing hyaluronidase 1, transcript variant X3	no|up	no|down	yes|up	1
gene-ATP8	ATP8	ATP synthase F0 subunit 8	yes|down	no|down	yes|down	2
gene-pkdcca	pkdcca	protein kinase domain containing, cytoplasmic a	no|up	no|down	yes|up	1
gene-nck2b	nck2b	NCK adaptor protein 2b, transcript variant X1	no|down	yes|down	no|up	1
gene-LOC127513844	LOC127513844	heme oxygenase	no|down	yes|down	no|up	1
gene-tkfc	tkfc	triokinase/FMN cyclase	no|down	no|up	yes|down	1
gene-pip5k1bb	pip5k1bb	phosphatidylinositol-4-phosphate 5-kinase, type I, beta b, transcript variant X2	no|down	no|down	yes|down	1
gene-LOC127501325	LOC127501325	E3 ubiquitin-protein ligase TRIM39-like	yes|down	no|down	no|down	1
gene-amfrb	amfrb	autocrine motility factor receptor b	yes|up	no|up	no|up	1
gene-LOC127501088	LOC127501088	SH3 and cysteine-rich domain-containing protein 2-like, transcript variant X1	yes|up	no|up	yes|up	2
gene-hsd11b1lb	hsd11b1lb	hydroxysteroid (11-beta) dehydrogenase 1-like b, transcript variant X1	no|up	yes|up	no|down	1
gene-ttbk2a	ttbk2a	tau tubulin kinase 2a, transcript variant X1	no|up	no|down	yes|up	1
gene-LOC127509248	LOC127509248	uncharacterized LOC127509248	no|down	yes|up	yes|down	2
gene-zbtb16a	zbtb16a	zinc finger and BTB domain containing 16a, transcript variant X1	yes|up	yes|up	no|down	2
gene-cxcl8a	cxcl8a	chemokine (C-X-C motif) ligand 8a	no|down	yes|down	no|up	1
gene-LOC127495374	LOC127495374	claudin-3, transcript variant X2	no|down	no|down	yes|up	1
gene-trafd1	trafd1	TRAF-type zinc finger domain containing 1, transcript variant X1	no|down	yes|down	no|up	1
gene-LOC127509246	LOC127509246	uncharacterized LOC127509246	no|up	no|down	yes|up	1
gene-adgrg4a	adgrg4a	adhesion G protein-coupled receptor G4a, transcript variant X1	no|up	no|down	yes|up	1
gene-sigmar1	sigmar1	sigma non-opioid intracellular receptor 1	no|up	yes|up	yes|down	2
gene-tox2	tox2	TOX high mobility group box family member 2, transcript variant X1	yes|down	no|down	no|down	1
gene-arl14	arl14	ADP-ribosylation factor-like 14	no|up	no|down	yes|up	1
gene-arrdc3b	arrdc3b	arrestin domain containing 3b	yes|down	no|down	yes|down	2
gene-LOC127500922	LOC127500922	uncharacterized LOC127500922, transcript variant X3	no|down	yes|down	no|up	1
gene-epha4a	epha4a	eph receptor A4a, transcript variant X1	no|up	no|down	yes|up	1
gene-si_zfos-911d5.4	si:zfos-911d5.4	uncharacterized si:zfos-911d5.4, transcript variant X2	no|up	no|down	yes|up	1
gene-rigi	rigi	RNA sensor RIG-I	yes|down	no|down	no|down	1
gene-LOC127505748	LOC127505748	cytochrome b5	no|down	no|up	yes|down	1
gene-shmt1	shmt1	serine hydroxymethyltransferase 1 (soluble)	no|down	yes|up	yes|down	2
gene-LOC127505219	LOC127505219	pleckstrin homology domain-containing family G member 1, transcript variant X1	no|down	yes|down	yes|up	2
gene-mafa	mafa	v-maf avian musculoaponeurotic fibrosarcoma oncogene homolog a (paralog a)	no|down	yes|down	no|up	1
gene-LOC127513086	LOC127513086	cytosolic phospholipase A2 gamma-like, transcript variant X1	no|up	no|down	yes|up	1
gene-LOC127508945	LOC127508945	uncharacterized LOC127508945, transcript variant X3	yes|down	no|down	no|down	1
gene-fpgs	fpgs	folylpolyglutamate synthase	no|up	yes|up	no|down	1
gene-LOC127505210	LOC127505210	complement C1q-like protein 2	no|up	no|down	yes|up	1
gene-rhobtb1	rhobtb1	Rho related BTB domain containing 1, transcript variant X1	no|up	no|down	yes|up	1
gene-pfkfb4b	pfkfb4b	6-phosphofructo-2-kinase/fructose-2,6-biphosphatase 4b	no|up	yes|up	no|down	1
gene-npas2	npas2	neuronal PAS domain protein 2, transcript variant X2	no|up	yes|up	no|down	1
gene-ptger4b	ptger4b	prostaglandin E receptor 4 (subtype EP4) b	yes|down	yes|down	no|down	2
gene-vsig10	vsig10	V-set and immunoglobulin domain containing 10	no|down	yes|down	no|up	1
gene-LOC127506932	LOC127506932	uncharacterized LOC127506932	no|up	no|down	yes|up	1
gene-oaz1a	oaz1a	ornithine decarboxylase antizyme 1a	no|down	no|up	yes|down	1
gene-LOC127521165	LOC127521165	gastrula zinc finger protein XlCGF8.2DB-like, transcript variant X5	yes|up	no|up	no|up	1
gene-emilin1b	emilin1b	elastin microfibril interfacer 1b, transcript variant X2	no|up	no|down	yes|up	1
gene-LOC127506937	LOC127506937	uncharacterized LOC127506937	yes|up	no|no test	no|up	1
gene-LOC127517099	LOC127517099	von Willebrand factor A domain-containing protein 7-like	yes|up	no|up	no|up	1
gene-LOC127505984	LOC127505984	uncharacterized LOC127505984, transcript variant X1	yes|down	no|down	yes|down	2
gene-pacs2	pacs2	phosphofurin acidic cluster sorting protein 2, transcript variant X1	no|up	yes|up	yes|down	2
gene-cbx7a	cbx7a	chromobox homolog 7a, transcript variant X1	no|down	yes|down	no|up	1
gene-slc47a2.2	slc47a2.2	solute carrier family 47 member 2, tandem duplicate 2	no|down	yes|down	no|up	1
gene-LOC127496359	LOC127496359	protein APCDD1-like	no|up	no|down	yes|up	1
gene-hsd11b1la	hsd11b1la	hydroxysteroid (11-beta) dehydrogenase 1-like a	no|down	no|up	yes|down	1
gene-LOC127516698	LOC127516698	uncharacterized LOC127516698	no|down	yes|down	no|down	1
gene-btg2	btg2	B-cell translocation gene 2	no|down	no|up	yes|down	1
gene-gucy2d	gucy2d	guanylate cyclase 2D, retinal, transcript variant X1	yes|down	no|down	no|down	1
gene-itga6a	itga6a	integrin, alpha 6a, transcript variant X1	no|up	no|down	yes|up	1
gene-ehd1b	ehd1b	EH-domain containing 1b	yes|down	no|down	yes|down	2
gene-LOC127524744	LOC127524744		yes|down	no|down	yes|down	2
gene-LOC127506984	LOC127506984	cytosolic 5'-nucleotidase 1B	yes|up	no|up	no|up	1
gene-LOC127506983	LOC127506983	ras association domain-containing protein 8	yes|up	no|up	no|up	1
gene-eeig2a	eeig2a	EEIG family member 2a, transcript variant X2	no|up	yes|up	no|down	1
gene-LOC127503778	LOC127503778	long neurotoxin homolog TA-bm16-like, transcript variant X1	no|down	yes|down	yes|up	2
gene-LOC127511569	LOC127511569	uncharacterized LOC127511569	yes|down	no|down	no|down	1
gene-LOC127515234	LOC127515234	up-regulator of cell proliferation-like	yes|down	no|down	no|down	1
gene-LOC127506320	LOC127506320	uncharacterized LOC127506320	no|up	no|down	yes|up	1
gene-LOC127517775	LOC127517775		yes|down	no|down	no|down	1
gene-abcb10	abcb10	ATP-binding cassette, sub-family B (MDR/TAP), member 10	yes|down	no|down	no|down	1
gene-LOC127521016	LOC127521016	ephrin type-A receptor 5, transcript variant X1	no|up	yes|up	no|down	1
gene-scpp1	scpp1	secretory calcium-binding phosphoprotein 1	no|down	no|up	yes|down	1
gene-hs3st3b1b	hs3st3b1b	heparan sulfate (glucosamine) 3-O-sulfotransferase 3B1b	yes|up	no|up	no|up	1
gene-hoxb5a	hoxb5a	homeobox B5a	no|up	no|down	yes|up	1
gene-LOC127522129	LOC127522129	ADP-ribosylation factor 4-like	yes|down	no|down	no|down	1
gene-LOC127524845	LOC127524845	cytochrome P450 7B1, transcript variant X1	no|down	no|up	yes|down	1
gene-LOC127501178	LOC127501178	tapasin, transcript variant X1	yes|down	no|down	no|down	1
gene-arg2	arg2	arginase 2	no|up	no|down	yes|up	1
gene-LOC127508720	LOC127508720	uncharacterized LOC127508720	yes|down	yes|down	no|up	2
gene-LOC127506509	LOC127506509	cystatin-B-like	no|down	yes|down	no|down	1
gene-si_ch211-107o10.3	si:ch211-107o10.3	uncharacterized protein LOC407663 homolog, transcript variant X1	no|down	yes|up	yes|down	2
gene-hbba1	hbba1	hemoglobin, beta adult 1	yes|down	no|up	yes|down	2
gene-LOC127508662	LOC127508662		no|up	no|no test	yes|up	1
gene-pclaf	pclaf	PCNA clamp associated factor	yes|down	no|down	no|down	1
gene-LOC127496054	LOC127496054	paired mesoderm homeobox protein 1-like	no|down	yes|down	yes|up	2
gene-LOC127525467	LOC127525467	cytochrome P450 1B1, transcript variant X2	no|down	yes|down	no|up	1
gene-hyi	hyi	hydroxypyruvate isomerase	no|down	yes|down	no|up	1
gene-sgcg	sgcg	sarcoglycan, gamma	yes|up	no|up	no|up	1
gene-si_ch211-113g11.6	si:ch211-113g11.6	uncharacterized protein LOC559008 homolog	no|up	no|down	yes|up	1
gene-cdc20	cdc20	cell division cycle 20 homolog	yes|down	no|down	no|down	1
gene-fgf20b	fgf20b	fibroblast growth factor 20b	yes|up	no|up	no|up	1
gene-fstl3	fstl3	follistatin-like 3 (secreted glycoprotein)	no|up	yes|down	yes|up	2
gene-plk3	plk3	polo-like kinase 3 (Drosophila)	no|down	yes|down	no|up	1
gene-LOC127503765	LOC127503765	uncharacterized LOC127503765	no|up	yes|up	no|down	1
gene-kiaa0513	kiaa0513	KIAA0513 ortholog, transcript variant X1	no|down	yes|down	no|up	1
gene-pou2f1b	pou2f1b	POU class 2 homeobox 1b, transcript variant X1	yes|up	no|up	no|up	1
gene-LOC127525483	LOC127525483	cytochrome P450 7A1-like	no|up	yes|up	no|down	1
gene-LOC127523251	LOC127523251	PH and SEC7 domain-containing protein 1, transcript variant X2	no|up	no|down	yes|up	1
gene-htr7c	htr7c	5-hydroxytryptamine (serotonin) receptor 7c	no|up	no|down	yes|up	1
gene-osgepl1	osgepl1	O-sialoglycoprotein endopeptidase-like 1	no|up	yes|up	no|down	1
gene-LOC127497050	LOC127497050	uncharacterized LOC127497050	no|up	no|down	yes|up	1
gene-LOC127508537	LOC127508537	cytochrome P450 3A30-like	no|down	no|up	yes|down	1
gene-gls2a	gls2a	glutaminase 2a (liver, mitochondrial)	no|up	yes|up	no|down	1
gene-lpin2	lpin2	lipin 2, transcript variant X1	no|up	yes|up	yes|down	2
gene-baiap2l2a	baiap2l2a	BAR/IMD domain containing adaptor protein 2 like 2a, transcript variant X1	no|up	yes|up	yes|down	2
gene-traf1	traf1	TNF receptor-associated factor 1	yes|down	no|down	no|down	1
gene-txlnbb	txlnbb	taxilin beta b, transcript variant X3	no|up	yes|down	yes|up	2
gene-arhgef38	arhgef38	Rho guanine nucleotide exchange factor (GEF) 38, transcript variant X1	no|up	no|down	yes|up	1
gene-erg28	erg28	ergosterol biosynthesis 28 homolog	no|down	no|up	yes|down	1
gene-atg9b	atg9b	autophagy related 9B	no|up	yes|up	no|down	1
gene-spp1	spp1	secreted phosphoprotein 1	no|down	yes|down	no|up	1
gene-irf1b	irf1b	interferon regulatory factor 1b, transcript variant X1	no|down	yes|down	no|up	1
gene-nptx1l	nptx1l	neuronal pentraxin 1 like	no|up	no|down	yes|up	1
gene-comp	comp	cartilage oligomeric matrix protein	yes|down	no|down	no|down	1
gene-antxr1c	antxr1c	ANTXR cell adhesion molecule 1c	no|down	yes|down	yes|up	2
gene-si_ch73-362m14.2	si:ch73-362m14.2	NHS-like protein 2, transcript variant X2	no|up	no|down	yes|up	1
gene-zgc_163022	zgc:163022	putative ferric-chelate reductase 1	no|up	yes|up	no|down	1
gene-LOC127518505	LOC127518505	target of Nesh-SH3, transcript variant X1	no|up	no|down	yes|up	1
gene-ccdc6b	ccdc6b	coiled-coil domain containing 6b	no|up	yes|up	no|down	1
gene-sc5d	sc5d	sterol-C5-desaturase	no|up	yes|up	no|down	1
gene-LOC127509897	LOC127509897	repetin-like, transcript variant X1	no|up	yes|up	no|down	1
gene-csad	csad	cysteine sulfinic acid decarboxylase	no|up	no|down	yes|up	1
gene-syde2	syde2	synapse defective 1, Rho GTPase, homolog 2 (C. elegans), transcript variant X1	no|down	yes|down	yes|up	2
gene-bbs2	bbs2	Bardet-Biedl syndrome 2, transcript variant X4	no|up	yes|down	yes|up	2
gene-selenot2	selenot2	selenoprotein T, 2, transcript variant X1	no|up	yes|up	no|down	1
gene-sv2a	sv2a	synaptic vesicle glycoprotein 2A, transcript variant X1	no|up	no|down	yes|up	1
gene-LOC127511135	LOC127511135	tripartite motif-containing protein 16-like	yes|down	no|down	no|down	1
gene-got1	got1	glutamic-oxaloacetic transaminase 1, soluble	no|down	yes|up	yes|down	2
gene-LOC127500900	LOC127500900	solute carrier family 66 member 2, transcript variant X1	no|up	yes|up	yes|down	2
gene-LOC127522280	LOC127522280	protein NLRC3-like	yes|down	no|down	yes|down	2
gene-LOC127515885	LOC127515885	claudin-9	yes|up	no|up	no|up	1
gene-sh3pxd2b	sh3pxd2b	SH3 and PX domains 2B	no|up	no|down	yes|up	1
gene-LOC127515880	LOC127515880	protocadherin beta-1-like	no|up	no|up	yes|up	1
gene-LOC127497181	LOC127497181	glucocorticoid-induced transcript 1 protein	yes|down	no|down	no|down	1
gene-ccdc86	ccdc86	coiled-coil domain containing 86	yes|down	no|down	no|down	1
gene-taok3a	taok3a	TAO kinase 3a, transcript variant X1	no|down	yes|down	no|up	1
gene-ccdc80	ccdc80	coiled-coil domain containing 80	no|up	no|down	yes|up	1
gene-LOC127497021	LOC127497021	uncharacterized LOC127497021	yes|down	no|down	no|down	1
gene-rcn3	rcn3	reticulocalbin 3, EF-hand calcium binding domain, transcript variant X1	yes|up	no|up	no|up	1
gene-amy2a	amy2a	amylase alpha 2A	no|down	no|down	yes|up	1
gene-map1ab	map1ab	microtubule-associated protein 1Ab, transcript variant X1	yes|up	no|up	no|up	1
gene-vwf	vwf	von Willebrand factor, transcript variant X1	no|up	yes|down	yes|up	2
gene-LOC127512804	LOC127512804	uncharacterized LOC127512804	yes|up	no|up	no|up	1
gene-LOC127512803	LOC127512803	uncharacterized LOC127512803	no|up	yes|up	no|down	1
gene-LOC127516996	LOC127516996	glutathione S-transferase Mu 4, transcript variant X2	no|up	no|down	yes|up	1
gene-zgc_154075	zgc:154075	uncharacterized protein LOC556929 homolog	no|down	no|up	yes|down	1
gene-nectin4b	nectin4b	nectin cell adhesion molecule 4b, transcript variant X1	no|up	yes|up	no|down	1
gene-rnpep	rnpep	arginyl aminopeptidase (aminopeptidase B)	yes|down	no|down	no|down	1
gene-LOC127500722	LOC127500722	uncharacterized LOC127500722, transcript variant X1	no|up	no|down	yes|up	1
gene-LOC127524648	LOC127524648	uncharacterized LOC127524648, transcript variant X1	no|down	yes|down	no|up	1
gene-LOC127515401	LOC127515401	uncharacterized LOC127515401, transcript variant X2	yes|down	no|down	yes|down	2
gene-c18h11orf16	c18h11orf16	chromosome 18 C11orf16 homolog, transcript variant X5	yes|up	no|down	yes|up	2
gene-ccn2a	ccn2a	cellular communication network factor 2a	no|up	no|down	yes|up	1
gene-kcnj11l	kcnj11l	potassium inwardly rectifying channel subfamily J member 11, like	no|up	yes|up	no|down	1
gene-LOC127500754	LOC127500754	progranulin-like, transcript variant X2	no|down	yes|down	no|up	1
gene-slc20a1a	slc20a1a	solute carrier family 20 member 1a	yes|down	no|down	no|down	1
gene-LOC127498166	LOC127498166	mitochondrial basic amino acids transporter	no|up	no|down	yes|up	1
gene-si_dkey-286j15.3	si:dkey-286j15.3	uncharacterized protein LOC100038796 homolog	no|up	yes|up	no|down	1
gene-tlcd2	tlcd2	TLC domain containing 2	no|down	no|up	yes|down	1
gene-atp5md	atp5md	ATP synthase membrane subunit k	yes|down	no|down	no|down	1
gene-LOC127520759	LOC127520759	uncharacterized LOC127520759	no|down	yes|down	yes|up	2
gene-cldn3d	cldn3d	claudin 3d	no|down	yes|down	no|up	1
gene-slc39a4	slc39a4	solute carrier family 39 member 4	no|up	yes|up	yes|down	2
gene-mfap2	mfap2	microfibril associated protein 2	no|down	no|up	yes|down	1
gene-angptl7	angptl7	angiopoietin-like 7	no|down	yes|down	no|up	1
gene-osmr	osmr	oncostatin M receptor, transcript variant X2	no|up	yes|down	no|up	1
gene-LOC127495583	LOC127495583	zinc-binding protein A33-like	no|down	no|up	yes|down	1
gene-LOC127497807	LOC127497807	uncharacterized LOC127497807	yes|down	no|down	yes|down	2
gene-slc22a13b	slc22a13b	solute carrier family 22 member 13b	yes|down	no|down	no|down	1
gene-LOC127497803	LOC127497803	uncharacterized LOC127497803	yes|down	yes|down	no|down	2
gene-miga1	miga1	mitoguardin 1, transcript variant X1	no|up	no|down	yes|up	1
gene-ncf4	ncf4	neutrophil cytosolic factor 4	no|down	no|up	yes|down	1
gene-nrxn1a	nrxn1a	neurexin 1a, transcript variant X1	yes|up	no|down	yes|up	2
gene-bmp1a	bmp1a	bone morphogenetic protein 1a	no|up	no|down	yes|up	1
gene-LOC127497808	LOC127497808	uncharacterized LOC127497808	yes|down	no|down	yes|down	2
gene-slc5a3b	slc5a3b	solute carrier family 5 member 3b	yes|up	yes|up	no|up	2
gene-sertad2a	sertad2a	SERTA domain containing 2a	yes|down	no|down	no|down	1
gene-atp5mc1	atp5mc1	ATP synthase membrane subunit c locus 1	no|down	no|up	yes|down	1
gene-LOC127510063	LOC127510063	uncharacterized LOC127510063	no|up	no|down	yes|up	1
gene-irf10	irf10	interferon regulatory factor 10	yes|down	no|down	no|down	1
gene-atp2b3b	atp2b3b	ATPase plasma membrane Ca2+ transporting 3b, transcript variant X5	no|up	no|down	yes|up	1
gene-LOC127514030	LOC127514030	RING finger protein 223	yes|up	yes|up	no|up	2
gene-LOC127514031	LOC127514031	histone H1.10	no|down	yes|down	no|up	1
gene-cry5	cry5	cryptochrome circadian regulator 5	yes|down	yes|down	no|down	2
gene-mnx2b	mnx2b	motor neuron and pancreas homeobox 2b, transcript variant X1	no|up	no|down	yes|up	1
gene-LOC127522935	LOC127522935	C-C motif chemokine 21-like	no|down	yes|down	yes|up	2
gene-bckdha	bckdha	branched chain keto acid dehydrogenase E1 subunit alpha	no|down	no|up	yes|down	1
gene-erap1b	erap1b	endoplasmic reticulum aminopeptidase 1b	yes|down	no|down	yes|down	2
gene-smyd1a	smyd1a	SET and MYND domain containing 1a	yes|down	no|down	no|down	1
gene-LOC127520478	LOC127520478	galactosylgalactosylxylosylprotein 3-beta-glucuronosyltransferase 1-like	no|down	no|up	yes|down	1
gene-zgc_86896	zgc:86896	uncharacterized protein LOC415190 homolog	no|up	yes|up	yes|down	2
gene-LOC127498410	LOC127498410	uncharacterized LOC127498410	yes|down	yes|down	no|up	2
gene-LOC127494910	LOC127494910	kinesin-like protein KIF1A, transcript variant X1	no|up	no|down	yes|up	1
gene-LOC127494912	LOC127494912	alanine--glyoxylate aminotransferase-like	yes|up	no|down	yes|up	2
gene-LOC127498416	LOC127498416	E3 ubiquitin-protein ligase RNF31, transcript variant X1	yes|down	no|down	no|down	1
gene-fgd1	fgd1	FYVE, RhoGEF and PH domain containing 1, transcript variant X1	no|down	yes|down	no|up	1
gene-ccl19b	ccl19b	chemokine (C-C motif) ligand 19b	yes|down	yes|down	no|down	2
gene-gpam	gpam	glycerol-3-phosphate acyltransferase, mitochondrial	no|up	yes|up	no|down	1
gene-LOC127518391	LOC127518391	uncharacterized LOC127518391	yes|down	no|down	yes|down	2
gene-aldob	aldob	aldolase b, fructose-bisphosphate	no|up	yes|up	no|down	1
gene-LOC127496727	LOC127496727	cathepsin S-like	yes|down	no|down	no|down	1
gene-fbp1b	fbp1b	fructose-1,6-bisphosphatase 1b	no|up	yes|up	no|down	1
gene-knop1	knop1	lysine-rich nucleolar protein 1, transcript variant X1	yes|up	no|up	no|up	1
gene-hbba2	hbba2	hemoglobin, beta adult 2	yes|down	no|down	yes|down	2
gene-duox	duox	dual oxidase, transcript variant X1	yes|down	no|down	no|down	1
gene-pkmb	pkmb	pyruvate kinase M1/2b, transcript variant X1	yes|down	no|down	yes|down	2
gene-mst1	mst1	macrophage stimulating 1	no|up	no|down	yes|up	1
gene-wnt7aa	wnt7aa	wingless-type MMTV integration site family, member 7Aa	no|up	no|down	yes|up	1
gene-LOC127499094	LOC127499094	interferon-induced protein with tetratricopeptide repeats 1-like, transcript variant X1	yes|down	no|down	no|down	1
gene-znf367	znf367	zinc finger protein 367	yes|down	no|up	yes|down	2
gene-ranbp3a	ranbp3a	RAN binding protein 3a, transcript variant X1	no|up	yes|up	no|down	1
gene-mmp14b	mmp14b	matrix metallopeptidase 14b (membrane-inserted)	no|up	no|down	yes|up	1
gene-vash1	vash1	vasohibin 1, transcript variant X2	no|up	no|down	yes|up	1
gene-kctd12.1	kctd12.1	potassium channel tetramerisation domain containing 12.1	no|down	yes|down	yes|up	2
gene-LOC127521892	LOC127521892	uncharacterized LOC127521892, transcript variant X1	yes|down	no|down	yes|down	2
gene-LOC127497607	LOC127497607	interferon-induced very large GTPase 1, transcript variant X1	yes|down	no|down	no|down	1
gene-LOC127514665	LOC127514665	zinc finger E-box-binding homeobox 2-like, transcript variant X1	yes|down	no|down	no|down	1
gene-gal	gal	galanin/GMAP prepropeptide	yes|down	no|up	yes|down	2
gene-LOC127495028	LOC127495028		no|up	yes|up	yes|down	2
gene-itsn2a	itsn2a	intersectin 2a, transcript variant X2	no|down	yes|down	no|up	1
gene-sik2b	sik2b	salt-inducible kinase 2b, transcript variant X1	no|down	yes|up	yes|down	2
gene-pfas	pfas	phosphoribosylformylglycinamidine synthase	yes|up	no|up	no|up	1
gene-stard9	stard9	StAR-related lipid transfer (START) domain containing 9, transcript variant X1	no|up	no|down	yes|up	1
gene-ddx11	ddx11	DEAD/H (Asp-Glu-Ala-Asp/His) box helicase 11, transcript variant X2	no|down	no|up	yes|down	1
gene-LOC127514774	LOC127514774	monocyte to macrophage differentiation factor 2, transcript variant X1	no|up	no|down	yes|up	1
gene-sypl1	sypl1	synaptophysin-like 1, transcript variant X1	no|down	no|up	yes|down	1
gene-ddc	ddc	dopa decarboxylase	no|down	no|up	yes|down	1
gene-rrbp1b	rrbp1b	ribosome binding protein 1b, transcript variant X1	no|up	no|down	yes|up	1
gene-LOC127513243	LOC127513243	aldehyde dehydrogenase, mitochondrial-like	no|down	no|up	yes|down	1
gene-nrip2	nrip2	nuclear receptor interacting protein 2	yes|down	no|down	no|down	1
gene-slc16a9b	slc16a9b	solute carrier family 16 member 9b, transcript variant X1	yes|down	no|up	yes|down	2
gene-ddt	ddt	D-dopachrome tautomerase	no|down	yes|up	yes|down	2
gene-tgm5l	tgm5l	transglutaminase 5, like, transcript variant X1	yes|down	yes|down	no|up	2
gene-dynll1	dynll1	dynein, light chain, LC8-type 1	yes|down	no|down	yes|down	2
gene-cry-dash	cry-dash	cryptochrome DASH	yes|down	yes|down	no|down	2
gene-aqp12	aqp12	aquaporin 12	no|down	no|down	yes|up	1
gene-hs6st1a	hs6st1a	heparan sulfate 6-O-sulfotransferase 1a	no|up	yes|up	no|down	1
gene-LOC127521626	LOC127521626	beta-1,3-galactosyltransferase 2-like	yes|up	no|up	no|up	1
gene-col13a1	col13a1	collagen, type XIII, alpha 1, transcript variant X1	yes|down	no|down	no|down	1
gene-LOC127495026	LOC127495026	calcium-activated chloride channel regulator 1-like	no|up	yes|up	no|down	1
gene-LOC127500140	LOC127500140	trans-1,2-dihydrobenzene-1,2-diol dehydrogenase-like	no|down	no|up	yes|down	1
gene-bard1	bard1	BRCA1 associated RING domain 1, transcript variant X1	yes|down	no|down	no|down	1
gene-trpc4a	trpc4a	transient receptor potential cation channel, subfamily C, member 4a, transcript variant X2	no|up	no|down	yes|up	1
gene-ckmt1	ckmt1	creatine kinase, mitochondrial 1, transcript variant X2	no|down	no|up	yes|down	1
gene-prkchb	prkchb	protein kinase C, eta, b, transcript variant X1	yes|down	no|down	no|down	1
gene-rab6ba	rab6ba	RAB6B, member RAS oncogene family a, transcript variant X1	yes|up	no|up	no|up	1
gene-LOC127513184	LOC127513184	uncharacterized LOC127513184	no|down	no|down	yes|down	1
gene-prep	prep	prolyl endopeptidase	no|up	yes|up	no|down	1
gene-c21h18orf54	c21h18orf54	chromosome 21 C18orf54 homolog	yes|down	yes|down	no|down	2
gene-42sp43	42sp43	P43 5S RNA-binding protein, transcript variant X1	no|up	no|down	yes|up	1
gene-LOC127508956	LOC127508956	uncharacterized LOC127508956	no|down	yes|down	no|up	1
gene-LOC127500502	LOC127500502	claspin	no|down	no|up	yes|down	1
gene-LOC127505730	LOC127505730	solute carrier organic anion transporter family member 5A1	no|up	no|down	yes|up	1
gene-LOC127521259	LOC127521259	ATP synthase-coupling factor 6, mitochondrial-like	yes|down	no|down	yes|down	2
gene-f11r.2	f11r.2	F11 receptor, tandem duplicate 2	no|up	no|down	yes|up	1
gene-c1qtnf9	c1qtnf9	C1q and TNF related 9	yes|down	no|down	yes|down	2
gene-tpcn2	tpcn2	two pore segment channel 2, transcript variant X1	yes|down	no|down	yes|down	2
gene-dck	dck	deoxycytidine kinase	no|down	no|up	yes|down	1
gene-bcl2l11	bcl2l11	BCL2 like 11	no|up	yes|up	no|down	1
gene-flt1	flt1	fms related receptor tyrosine kinase 1, transcript variant X1	yes|down	no|up	yes|down	2
gene-tmem237a	tmem237a	transmembrane protein 237a	yes|up	no|up	no|up	1
gene-pxmp2	pxmp2	peroxisomal membrane protein 2	no|down	no|up	yes|down	1
gene-vip	vip	vasoactive intestinal peptide	no|up	no|down	yes|up	1
gene-LOC127507987	LOC127507987	NACHT, LRR and PYD domains-containing protein 12-like	no|down	no|down	yes|down	1
gene-itgb3a	itgb3a	integrin beta 3a	no|up	no|down	yes|up	1
gene-trim36	trim36	tripartite motif containing 36, transcript variant X1	no|down	no|up	yes|down	1
gene-chia.1	chia.1	chitinase, acidic.1	no|up	yes|down	no|up	1
gene-smad6b	smad6b	SMAD family member 6b	no|up	no|down	yes|up	1
gene-slc36a1	slc36a1	solute carrier family 36 member 1, transcript variant X1	no|down	no|up	yes|down	1
gene-stmn1a	stmn1a	stathmin 1a	yes|down	no|down	yes|down	2
gene-LOC127503794	LOC127503794	uncharacterized LOC127503794	no|up	no|down	yes|up	1
gene-pls1	pls1	plastin 1 (I isoform), transcript variant X1	yes|down	no|down	no|down	1
gene-angpt1	angpt1	angiopoietin 1	no|up	no|down	yes|up	1
gene-camk2d1	camk2d1	calcium/calmodulin-dependent protein kinase (CaM kinase) II delta 1, transcript variant X2	no|up	yes|up	no|down	1
gene-pnpla7b	pnpla7b	patatin-like phospholipase domain containing 7b	no|up	no|down	yes|up	1
gene-rdh12	rdh12	retinol dehydrogenase 12	yes|up	yes|up	yes|down	3
gene-si_dkeyp-100a1.6	si:dkeyp-100a1.6	probable G-protein coupled receptor 160, transcript variant X2	no|down	yes|down	no|up	1
gene-pm20d1.1	pm20d1.1	peptidase M20 domain containing 1, tandem duplicate 1	no|down	no|up	yes|down	1
gene-ccdc80l1	ccdc80l1	coiled-coil domain containing 80 like 1, transcript variant X1	no|up	no|down	yes|up	1
gene-hspb15	hspb15	heat shock protein, alpha-crystallin-related, b15	yes|down	no|down	no|down	1
gene-prdx2	prdx2	peroxiredoxin 2	no|down	no|up	yes|down	1
gene-LOC127517249	LOC127517249	major histocompatibility complex class I-related gene protein-like	yes|down	no|down	yes|down	2
gene-LOC127503764	LOC127503764	prostate stem cell antigen-like	no|down	yes|down	no|up	1
gene-ptgs2b	ptgs2b	prostaglandin-endoperoxide synthase 2b	no|up	yes|down	yes|up	2
gene-LOC127503769	LOC127503769	CD59 glycoprotein-like	no|down	yes|down	no|up	1
gene-LOC127517247	LOC127517247	zinc-alpha-2-glycoprotein-like, transcript variant X1	no|down	no|up	yes|down	1
gene-ggt1a	ggt1a	gamma-glutamyltransferase 1a	no|up	yes|up	no|down	1
gene-LOC127502345	LOC127502345	squalene synthase-like, transcript variant X1	no|up	yes|up	no|down	1
gene-bcor	bcor	BCL6 corepressor, transcript variant X1	no|down	yes|down	no|up	1
gene-stap2b	stap2b	signal transducing adaptor family member 2b, transcript variant X2	no|down	yes|down	no|up	1
gene-si_dkeyp-77h1.4	si:dkeyp-77h1.4	protein diaphanous homolog 1, transcript variant X2	no|up	no|down	yes|up	1
gene-pop4	pop4	POP4 homolog, ribonuclease P/MRP subunit, transcript variant X1	no|up	no|down	yes|up	1
gene-pop5	pop5	POP5 homolog, ribonuclease P/MRP subunit	no|up	yes|up	no|down	1
gene-ppdpfa	ppdpfa	pancreatic progenitor cell differentiation and proliferation factor a	no|up	yes|down	yes|up	2
gene-klf4	klf4	Kruppel-like factor 4, transcript variant X1	yes|down	no|down	no|down	1
gene-klf11a	klf11a	Kruppel-like factor 11a	yes|down	no|down	yes|down	2
gene-fhad1	fhad1	forkhead-associated (FHA) phosphopeptide binding domain 1, transcript variant X1	no|down	yes|down	yes|up	2
gene-minar1	minar1	membrane integral NOTCH2 associated receptor 1, transcript variant X1	no|up	no|down	yes|up	1
gene-cd40lg	cd40lg	CD40 ligand, transcript variant X1	yes|down	no|down	no|down	1
gene-sult4a1	sult4a1	sulfotransferase family 4A, member 1, transcript variant X1	no|up	no|down	yes|up	1
gene-si_busm1-57f23.1	si:busm1-57f23.1	uncharacterized protein LOC368621 homolog	no|up	yes|up	yes|down	2
gene-cpo	cpo	carboxypeptidase O, transcript variant X1	yes|down	no|down	no|down	1
gene-zgc_194655	zgc:194655	uncharacterized protein LOC794380 homolog, transcript variant X1	yes|down	no|down	no|down	1
gene-grb7	grb7	growth factor receptor bound protein 7, transcript variant X1	no|up	yes|up	no|down	1
gene-LOC127517815	LOC127517815	cytosolic sulfotransferase 3-like, transcript variant X1	no|down	no|up	yes|down	1
gene-got2a	got2a	glutamic-oxaloacetic transaminase 2a, mitochondrial	no|down	no|up	yes|down	1
gene-dhfr	dhfr	dihydrofolate reductase	no|down	no|up	yes|down	1
gene-auts2a	auts2a	activator of transcription and developmental regulator AUTS2 a, transcript variant X1	no|up	no|down	yes|up	1
gene-mdka	mdka	midkine a, transcript variant X1	no|up	no|down	yes|up	1
gene-LOC127508787	LOC127508787	uncharacterized LOC127508787	no|down	yes|down	no|up	1
gene-LOC127508781	LOC127508781	uncharacterized LOC127508781	yes|down	no|down	no|down	1
gene-LOC127506568	LOC127506568	uncharacterized LOC127506568, transcript variant X1	yes|up	no|up	no|up	1
gene-hbaa2	hbaa2	hemoglobin, alpha adult 2	yes|down	no|down	yes|down	2
gene-cbsa	cbsa	cystathionine beta-synthase a	no|up	yes|up	no|down	1
gene-LOC127499746	LOC127499746	uncharacterized LOC127499746	no|down	no|down	yes|down	1
gene-LOC127506761	LOC127506761	histone H4	no|down	no|down	yes|down	1
gene-LOC127503333	LOC127503333	bile salt-activated lipase-like	no|down	no|down	yes|down	1
gene-cmpk2	cmpk2	cytidine monophosphate (UMP-CMP) kinase 2, mitochondrial	no|down	yes|down	no|down	1
gene-fkbp5	fkbp5	FKBP prolyl isomerase 5, transcript variant X1	no|down	no|up	yes|down	1
gene-ormdl3	ormdl3	ORMDL sphingolipid biosynthesis regulator 3	no|up	yes|up	no|down	1
gene-LOC127500463	LOC127500463	uncharacterized LOC127500463	yes|down	no|down	no|down	1
gene-slc37a4a	slc37a4a	solute carrier family 37 member 4a, transcript variant X1	no|down	yes|up	yes|down	2
gene-si_ch211-214j24.14	si:ch211-214j24.14	uncharacterized protein LOC559160 homolog, transcript variant X2	no|down	no|up	yes|down	1
gene-LOC127503309	LOC127503309	uncharacterized LOC127503309, transcript variant X1	yes|down	no|down	no|down	1
gene-LOC127499742	LOC127499742	ADP-ribosylation factor 4, transcript variant X11	yes|down	no|down	yes|down	2
gene-LOC127507969	LOC127507969		no|up	no|down	yes|up	1
gene-ska1	ska1	spindle and kinetochore associated complex subunit 1	yes|down	no|down	no|down	1
gene-ska3	ska3	spindle and kinetochore associated complex subunit 3, transcript variant X2	yes|down	no|down	no|down	1
gene-pisd	pisd	phosphatidylserine decarboxylase, transcript variant X1	no|up	no|up	yes|down	1
gene-nfkbiz	nfkbiz	nuclear factor of kappa light polypeptide gene enhancer in B-cells inhibitor, zeta, transcript variant X1	no|down	yes|down	no|up	1
gene-pim2	pim2	Pim-2 proto-oncogene, serine/threonine kinase	yes|down	no|down	no|down	1
gene-cxcl18b	cxcl18b	chemokine (C-X-C motif) ligand 18b	no|down	yes|down	yes|up	2
gene-cnn3b	cnn3b	calponin 3, acidic b	yes|down	no|down	no|down	1
gene-ncaldb	ncaldb	neurocalcin delta b, transcript variant X2	yes|down	no|down	no|down	1
gene-LOC127494425	LOC127494425	leukocyte cell-derived chemotaxin-2	no|up	no|down	yes|up	1
gene-mnx2a	mnx2a	motor neuron and pancreas homeobox 2a	no|down	yes|down	yes|up	2
gene-wsb2	wsb2	WD repeat and SOCS box containing 2, transcript variant X1	no|down	yes|down	no|down	1
gene-LOC127503948	LOC127503948	putative defense protein	yes|up	no|down	yes|up	2
gene-bsnd	bsnd	barttin CLCNK type accessory subunit beta	yes|up	no|up	no|up	1
gene-naalad2	naalad2	N-acetylated alpha-linked acidic dipeptidase 2, transcript variant X1	no|up	no|down	yes|up	1
gene-gask1b	gask1b	golgi associated kinase 1B	no|up	no|down	yes|up	1
gene-LOC127517072	LOC127517072	uncharacterized LOC127517072	no|up	no|down	yes|up	1
gene-robo1	robo1	roundabout, axon guidance receptor, homolog 1 (Drosophila), transcript variant X1	yes|down	no|down	yes|down	2
gene-LOC127512887	LOC127512887	uncharacterized LOC127512887	yes|down	yes|down	no|down	2
gene-LOC127522225	LOC127522225	uncharacterized LOC127522225	yes|down	no|down	no|down	1
gene-LOC127514385	LOC127514385	uncharacterized LOC127514385	yes|down	no|down	no|down	1
gene-LOC127522534	LOC127522534		no|up	yes|up	no|down	1
gene-LOC127509813	LOC127509813		no|down	no|down	yes|up	1
gene-LOC127509814	LOC127509814	N-acetylmuramoyl-L-alanine amidase	no|down	no|down	yes|up	1
gene-ilvbl	ilvbl	ilvB (bacterial acetolactate synthase)-like, transcript variant X1	no|down	no|up	yes|down	1
gene-vegfaa	vegfaa	vascular endothelial growth factor Aa, transcript variant X1	yes|down	no|down	no|down	1
gene-vegfab	vegfab	vascular endothelial growth factor Ab, transcript variant X1	no|down	no|up	yes|down	1
gene-arrdc2	arrdc2	arrestin domain containing 2	no|down	no|up	yes|down	1
gene-gpx4b	gpx4b	glutathione peroxidase 4b	no|down	no|up	yes|down	1
gene-col18a1a	col18a1a	collagen type XVIII alpha 1 chain a, transcript variant X1	no|down	no|up	yes|down	1
gene-nr1d4b	nr1d4b	nuclear receptor subfamily 1, group D, member 4b	yes|down	no|down	no|down	1
gene-tbc1d14	tbc1d14	TBC1 domain family, member 14, transcript variant X1	yes|down	no|down	no|down	1
gene-slc35g2a	slc35g2a	solute carrier family 35 member G2a	no|up	no|down	yes|up	1
gene-LOC127497747	LOC127497747	uncharacterized LOC127497747, transcript variant X1	yes|down	no|down	no|down	1
gene-batf	batf	basic leucine zipper transcription factor, ATF-like	yes|down	yes|down	no|down	2
gene-LOC127495025	LOC127495025	calcium-activated chloride channel regulator 1-like	no|up	yes|up	no|down	1
gene-si_ch211-40k21.9	si:ch211-40k21.9	THAP domain-containing protein	no|up	yes|up	no|down	1
gene-slc34a2a	slc34a2a	solute carrier family 34 member 2a	no|down	yes|down	no|up	1
gene-tmtc2a	tmtc2a	transmembrane O-mannosyltransferase targeting cadherins 2a, transcript variant X1	yes|down	yes|down	no|up	2
gene-jmjd8	jmjd8	jumonji domain containing 8	yes|down	no|down	no|down	1
gene-LOC127516825	LOC127516825	otogelin-like	yes|up	no|up	yes|up	2
gene-LOC127516824	LOC127516824	otogelin-like, transcript variant X1	yes|up	no|up	yes|up	2
gene-LOC127514991	LOC127514991	gastrotropin-like	no|down	no|up	yes|down	1
gene-LOC127500289	LOC127500289	uncharacterized LOC127500289, transcript variant X1	no|up	yes|up	no|down	1
gene-LOC127513922	LOC127513922	TRAF-interacting protein with FHA domain-containing protein A	no|down	yes|down	no|up	1
gene-actn3b	actn3b	actinin alpha 3b	yes|up	no|down	yes|up	2
gene-LOC127500735	LOC127500735	cytosolic phospholipase A2 gamma, transcript variant X2	yes|down	no|down	no|down	1
gene-LOC127520960	LOC127520960	myosin-IIIb	no|up	yes|up	yes|down	2
gene-ccr9a	ccr9a	chemokine (C-C motif) receptor 9a	yes|down	no|down	no|down	1
gene-mthfd1b	mthfd1b	methylenetetrahydrofolate dehydrogenase (NADP+ dependent) 1b	no|up	yes|up	yes|down	2
gene-atp1b1a	atp1b1a	ATPase Na+/K+ transporting subunit beta 1a	no|down	no|up	yes|down	1
gene-ftr54	ftr54	finTRIM family, member 54	yes|down	yes|down	no|up	2
gene-fen1	fen1	flap structure-specific endonuclease 1, transcript variant X2	no|down	no|up	yes|down	1
gene-rgcc	rgcc	regulator of cell cycle	yes|down	no|down	no|down	1
gene-LOC127520917	LOC127520917	Na(+)/H(+) exchange regulatory cofactor NHE-RF2, transcript variant X1	no|down	no|up	yes|down	1
gene-LOC127510772	LOC127510772	protein mono-ADP-ribosyltransferase PARP11	yes|down	no|down	yes|down	2
gene-nmrk2	nmrk2	nicotinamide riboside kinase 2, transcript variant X1	yes|up	yes|up	no|up	2
gene-acsl1b	acsl1b	acyl-CoA synthetase long chain family member 1b, transcript variant X2	no|up	yes|up	yes|down	2
gene-LOC127521555	LOC127521555	receptor-transporting protein 2-like	yes|down	yes|down	no|down	2
gene-LOC127504263	LOC127504263	immunoglobulin lambda constant 7-like	no|down	yes|down	no|up	1
gene-mao	mao	monoamine oxidase	no|down	no|up	yes|down	1
gene-irx7	irx7	iroquois homeobox 7	yes|down	no|down	no|down	1
gene-pgam2	pgam2	phosphoglycerate mutase 2 (muscle)	no|up	yes|up	yes|down	2
gene-spns2	spns2	SPNS lysolipid transporter 2, sphingosine-1-phosphate	no|down	yes|down	no|up	1
gene-pole	pole	polymerase (DNA directed), epsilon, transcript variant X1	no|down	no|up	yes|down	1
gene-LOC127505761	LOC127505761	E3 ubiquitin-protein ligase TRIM39-like, transcript variant X4	yes|down	no|down	no|down	1
gene-si_dkey-10o6.2	si:dkey-10o6.2	uncharacterized protein LOC100124608 homolog	yes|down	no|down	no|down	1
gene-LOC127498700	LOC127498700	uncharacterized LOC127498700	yes|down	no|down	no|down	1
gene-LOC127499384	LOC127499384	uncharacterized LOC127499384	no|down	no|down	yes|up	1
gene-asb3	asb3	ankyrin repeat and SOCS box containing 3, transcript variant X1	no|down	no|up	yes|down	1
gene-rab11fip1a	rab11fip1a	RAB11 family interacting protein 1 (class I) a, transcript variant X1	no|up	no|up	yes|down	1
gene-nagk	nagk	N-acetylglucosamine kinase	no|down	no|up	yes|down	1
gene-LOC127494196	LOC127494196	uncharacterized LOC127494196	yes|down	yes|down	no|up	2
gene-syne2b	syne2b	spectrin repeat containing, nuclear envelope 2b	no|down	yes|down	no|up	1
gene-LOC127494192	LOC127494192	uncharacterized LOC127494192, transcript variant X1	no|up	no|down	yes|up	1
gene-LOC127510074	LOC127510074	uncharacterized LOC127510074, transcript variant X1	yes|down	yes|down	no|down	2
gene-LOC127497557	LOC127497557	patched domain-containing protein 3-like	yes|down	yes|down	no|up	2
gene-tyms	tyms	thymidylate synthetase	yes|down	no|down	no|down	1
gene-LOC127510072	LOC127510072	uncharacterized LOC127510072	yes|down	yes|down	no|down	2
gene-tymp	tymp	thymidine phosphorylase, transcript variant X2	no|up	no|down	yes|up	1
gene-nab1b	nab1b	NGFI-A binding protein 1b (EGR1 binding protein 1), transcript variant X1	no|up	no|down	yes|up	1
gene-nab1a	nab1a	NGFI-A binding protein 1a (EGR1 binding protein 1)	yes|down	yes|down	no|down	2
gene-LOC127509173	LOC127509173	hemoglobin cathodic subunit alpha-like	yes|down	no|up	yes|down	2
gene-LOC127509171	LOC127509171	hemoglobin subunit alpha-like	yes|down	no|up	yes|down	2
gene-p4ha1b	p4ha1b	prolyl 4-hydroxylase, alpha polypeptide I b, transcript variant X2	no|down	yes|down	no|up	1
gene-LOC127522941	LOC127522941	uncharacterized LOC127522941	no|down	yes|down	no|up	1
gene-aspg	aspg	asparaginase homolog (S. cerevisiae), transcript variant X1	no|up	no|down	yes|up	1
gene-arf3a	arf3a	ADP-ribosylation factor 3a, transcript variant X1	no|up	no|down	yes|up	1
gene-best4	best4	bestrophin 4, transcript variant X1	no|down	no|up	yes|down	1
gene-tap1	tap1	transporter 1, ATP-binding cassette, sub-family B (MDR/TAP), transcript variant X1	yes|down	no|down	no|down	1
gene-LOC127498431	LOC127498431	potassium/sodium hyperpolarization-activated cyclic nucleotide-gated channel 2-like	no|up	no|down	yes|up	1
gene-dusp8a	dusp8a	dual specificity phosphatase 8a, transcript variant X2	no|up	no|down	yes|up	1
gene-si_dkeyp-59c12.1	si:dkeyp-59c12.1	Ras-related and estrogen-regulated growth inhibitor-like protein, transcript variant X1	yes|down	no|down	no|down	1
gene-gfod1	gfod1	glucose-fructose oxidoreductase domain containing 1	no|up	yes|up	no|down	1
gene-LOC127494998	LOC127494998	endonuclease domain-containing 1 protein-like	yes|down	no|down	no|down	1
gene-LOC127504744	LOC127504744	inactive dipeptidyl peptidase 10, transcript variant X1	yes|down	no|up	yes|down	2
gene-LOC127513400	LOC127513400	N-acylethanolamine-hydrolyzing acid amidase-like, transcript variant X1	no|down	yes|down	no|up	1
gene-LOC127518144	LOC127518144	uncharacterized LOC127518144	no|down	yes|down	yes|up	2
gene-slc16a1b	slc16a1b	solute carrier family 16 member 1b, transcript variant X2	no|down	yes|up	yes|down	2
gene-si_ch73-40i7.2	si:ch73-40i7.2	FYN-binding protein 1	yes|down	no|down	no|down	1
gene-stk24a	stk24a	serine/threonine kinase 24a (STE20 homolog, yeast), transcript variant X1	no|down	no|up	yes|down	1
gene-gamt	gamt	guanidinoacetate N-methyltransferase	no|down	yes|down	no|up	1
gene-vtnb	vtnb	vitronectin b	no|down	yes|down	yes|up	2
gene-mvk	mvk	mevalonate kinase, transcript variant X1	no|up	yes|up	yes|down	2
gene-nhsl1a	nhsl1a	NHS-like 1a, transcript variant X1	no|down	yes|down	no|up	1
gene-LOC127521709	LOC127521709	transcriptional and immune response regulator-like	yes|down	no|down	no|down	1
gene-LOC127508749	LOC127508749	NACHT, LRR and PYD domains-containing protein 12-like, transcript variant X1	no|down	no|up	yes|down	1
gene-LOC127506822	LOC127506822	SLAM family member 5-like	no|down	yes|down	no|up	1
gene-rxfp3.3b	rxfp3.3b	relaxin family peptide receptor 3.3b	no|up	no|down	yes|up	1
gene-hbp1	hbp1	HMG-box transcription factor 1, transcript variant X1	no|up	yes|up	no|down	1
gene-si_dkey-16l2.16	si:dkey-16l2.16	ras-related protein Rab-35, transcript variant X2	no|down	yes|down	no|up	1
gene-slc35f3b	slc35f3b	solute carrier family 35 member F3b, transcript variant X1	no|up	no|down	yes|up	1
gene-cluap1	cluap1	clusterin associated protein 1, transcript variant X1	no|up	no|down	yes|up	1
gene-kiaa1549la	kiaa1549la	KIAA1549-like a, transcript variant X1	no|up	no|down	yes|up	1
gene-lrrc75a	lrrc75a	leucine rich repeat containing 75A	no|up	no|down	yes|up	1
gene-LOC127499030	LOC127499030	solute carrier family 22 member 3-like, transcript variant X1	yes|up	no|up	no|up	1
gene-tagln3b	tagln3b	transgelin 3b, transcript variant X2	no|up	no|down	yes|up	1
gene-syt17	syt17	synaptotagmin XVII, transcript variant X1	no|up	no|down	yes|up	1
gene-LOC127511125	LOC127511125	tripartite motif-containing protein 16-like	yes|down	no|down	no|down	1
gene-LOC127525336	LOC127525336	interferon alpha-inducible protein 27-like protein 2A, transcript variant X1	no|down	yes|down	no|up	1
gene-si_ch211-195b15.8	si:ch211-195b15.8	tyrosine-protein phosphatase vhp-1	no|down	yes|down	yes|up	2
gene-glud1b	glud1b	glutamate dehydrogenase 1b	no|down	no|up	yes|down	1
gene-il7r	il7r	interleukin 7 receptor	yes|down	no|down	no|down	1
gene-akt3a	akt3a	v-akt murine thymoma viral oncogene homolog 3a, transcript variant X1	no|up	yes|up	no|down	1
gene-kcnk1a	kcnk1a	potassium channel, subfamily K, member 1a	no|up	no|down	yes|up	1
gene-cbarpb	cbarpb	CACN subunit beta associated regulatory protein b, transcript variant X1	no|up	no|down	yes|up	1
gene-LOC127496681	LOC127496681	anionic trypsin-like, transcript variant X1	no|down	yes|down	no|up	1
gene-si_dkey-103j14.5	si:dkey-103j14.5	isoaspartyl peptidase/L-asparaginase	no|up	yes|up	no|down	1
gene-tmsb2	tmsb2	thymosin beta 2	no|up	no|down	yes|up	1
gene-mfge8b	mfge8b	milk fat globule EGF and factor V/VIII domain containing b, transcript variant X1	no|down	no|up	yes|down	1
gene-LOC127501601	LOC127501601	nuclear body protein SP140-like protein, transcript variant X1	no|up	no|down	yes|up	1
gene-mfge8a	mfge8a	milk fat globule EGF and factor V/VIII domain containing a	no|up	no|down	yes|up	1
gene-dnmt1	dnmt1	DNA (cytosine-5-)-methyltransferase 1	no|down	no|up	yes|down	1
gene-LOC127495959	LOC127495959	C3a anaphylatoxin chemotactic receptor-like	yes|up	no|up	no|up	1
gene-LOC127505933	LOC127505933		no|down	yes|down	no|up	1
gene-LOC127502177	LOC127502177	uncharacterized LOC127502177, transcript variant X1	yes|down	yes|down	no|down	2
gene-LOC127513194	LOC127513194	protein shortage in chiasmata 1 ortholog, transcript variant X1	no|up	yes|up	no|down	1
gene-cdx4	cdx4	caudal type homeobox 4	yes|down	no|down	no|down	1
gene-trmo	trmo	tRNA methyltransferase O, transcript variant X1	yes|up	no|up	no|up	1
gene-mtus1b	mtus1b	microtubule associated tumor suppressor 1b	yes|down	no|down	no|down	1
gene-gig2p	gig2p	grass carp reovirus (GCRV)-induced gene 2p	yes|down	no|down	no|down	1
gene-zgc_174904	zgc:174904	uncharacterized protein LOC564690 homolog	no|up	yes|down	no|up	1
gene-ccl19a.2	ccl19a.2	chemokine (C-C motif) ligand 19a, tandem duplicate 2	yes|down	yes|down	no|down	2
gene-LOC127521382	LOC127521382	lysosome-associated membrane glycoprotein 3, transcript variant X1	yes|down	no|down	yes|down	2
gene-ccne2	ccne2	cyclin E2, transcript variant X2	no|down	no|up	yes|down	1
gene-cntn1a	cntn1a	contactin 1a	no|up	no|down	yes|up	1
gene-raly	raly	RALY heterogeneous nuclear ribonucleoprotein, transcript variant X1	no|down	yes|down	no|up	1
gene-csrnp1a	csrnp1a	cysteine-serine-rich nuclear protein 1a	no|down	no|up	yes|down	1
gene-slc7a8a	slc7a8a	solute carrier family 7 member 8a	no|down	no|up	yes|down	1
gene-LOC127513122	LOC127513122	cytosolic phospholipase A2 gamma-like	yes|up	no|up	no|up	1
gene-col1a2	col1a2	collagen, type I, alpha 2, transcript variant X1	no|down	no|up	yes|down	1
gene-igf1rb	igf1rb	insulin-like growth factor 1b receptor	no|up	no|down	yes|up	1
gene-LOC127514043	LOC127514043	uncharacterized LOC127514043	no|up	no|down	yes|up	1
gene-igf1ra	igf1ra	insulin-like growth factor 1a receptor, transcript variant X1	no|up	no|down	yes|up	1
gene-si_ch211-5k11.8	si:ch211-5k11.8	Hemoglobin subunit alpha-like	yes|down	no|up	yes|down	2
gene-retreg3	retreg3	reticulophagy regulator family member 3	no|up	yes|up	no|down	1
gene-gadd45bb	gadd45bb	growth arrest and DNA-damage-inducible, beta b	no|down	yes|down	no|up	1
gene-loxl5b	loxl5b	lysyl oxidase-like 5b	no|up	no|down	yes|up	1
gene-grhl1	grhl1	grainyhead-like transcription factor 1, transcript variant X1	no|down	yes|down	no|up	1
gene-LOC127503785	LOC127503785	uncharacterized LOC127503785, transcript variant X1	yes|down	no|down	yes|down	2
gene-prss59.1	prss59.1	serine protease 59, tandem duplicate 1	no|down	yes|down	no|up	1
gene-rps6ka5	rps6ka5	ribosomal protein S6 kinase, polypeptide 5	no|up	no|down	yes|up	1
gene-LOC127502658	LOC127502658	cytochrome P450 2J4-like, transcript variant X23	no|up	yes|up	yes|down	2
gene-baiap2a	baiap2a	BAR/IMD domain containing adaptor protein 2a, transcript variant X1	no|up	no|down	yes|up	1
gene-ddit4	ddit4	DNA-damage-inducible transcript 4	no|down	no|up	yes|down	1
gene-sox3	sox3	SRY-box transcription factor 3, transcript variant X1	yes|up	no|up	no|up	1
gene-slc16a6b	slc16a6b	solute carrier family 16 member 6b	yes|down	no|down	yes|down	2
gene-slc23a2	slc23a2	solute carrier family 23 member 2, transcript variant X1	no|up	yes|up	yes|down	2
gene-slc4a1a	slc4a1a	solute carrier family 4 member 1a (Diego blood group), transcript variant X2	no|down	no|up	yes|down	1
gene-prr5l	prr5l	proline rich 5 like, transcript variant X2	yes|down	no|down	no|down	1
gene-LOC127502372	LOC127502372	uncharacterized LOC127502372	no|up	no|down	yes|up	1
gene-tmprss2	tmprss2	transmembrane serine protease 2, transcript variant X1	no|down	yes|down	no|up	1
gene-nbeaa	nbeaa	neurobeachin a, transcript variant X1	no|up	no|down	yes|up	1
gene-sgpl1	sgpl1	sphingosine-1-phosphate lyase 1	no|down	no|up	yes|down	1
gene-ND2	ND2	NADH dehydrogenase subunit 2	no|down	no|up	yes|down	1
gene-ND3	ND3	NADH dehydrogenase subunit 3	no|down	no|down	yes|down	1
gene-ND1	ND1	NADH dehydrogenase subunit 1	no|down	no|down	yes|down	1
gene-ND6	ND6	NADH dehydrogenase subunit 6	no|down	no|down	yes|down	1
gene-exo1	exo1	exonuclease 1	no|down	no|up	yes|down	1
gene-ND4	ND4	NADH dehydrogenase subunit 4	no|down	no|down	yes|down	1
gene-ND5	ND5	NADH dehydrogenase subunit 5	no|down	no|up	yes|down	1
gene-cavin2a	cavin2a	caveolae associated protein 2a	no|up	no|down	yes|up	1
gene-pdgfbb	pdgfbb	platelet-derived growth factor beta polypeptide b	no|down	no|up	yes|down	1
gene-ap4e1	ap4e1	adaptor related protein complex 4 subunit epsilon 1	no|up	yes|up	no|down	1
gene-lcn15	lcn15	lipocalin 15, transcript variant X1	no|up	yes|down	yes|up	2
gene-LOC127506073	LOC127506073	cytochrome c oxidase subunit 6B1	yes|down	no|down	no|down	1
gene-ltb4r	ltb4r	leukotriene B4 receptor, transcript variant X2	no|up	no|down	yes|up	1
gene-LOC127506176	LOC127506176	uncharacterized LOC127506176	yes|down	yes|down	no|down	2
gene-gins4	gins4	GINS complex subunit 4 (Sld5 homolog)	yes|down	no|up	yes|down	2
gene-LOC127506175	LOC127506175	tripartite motif-containing protein 16-like	yes|down	yes|down	yes|down	3
gene-soat1	soat1	sterol O-acyltransferase 1, transcript variant X1	no|down	no|up	yes|down	1
gene-gulp1a	gulp1a	GULP PTB domain containing engulfment adaptor 1a, transcript variant X5	no|up	no|down	yes|up	1
gene-wt1a	wt1a	WT1 transcription factor a, transcript variant X1	no|up	no|down	yes|up	1
gene-gnpat2	gnpat2	glyceronephosphate O-acyltransferase 2, transcript variant X1	no|up	yes|up	no|down	1
gene-slc25a38a	slc25a38a	solute carrier family 25 member 38a	no|down	no|up	yes|down	1
gene-hbegfb	hbegfb	heparin-binding EGF-like growth factor b	no|down	no|down	yes|up	1
gene-LOC127503762	LOC127503762	prostate stem cell antigen-like	no|down	yes|down	no|up	1
gene-trim59	trim59	tripartite motif containing 59	no|up	yes|up	no|down	1
gene-sema3ab	sema3ab	sema domain, immunoglobulin domain (Ig), short basic domain, secreted, (semaphorin) 3Ab	no|up	yes|up	yes|down	2
gene-LOC127524469	LOC127524469	DNA mismatch repair protein Msh6-like	no|down	no|up	yes|down	1
gene-vil1	vil1	villin 1, transcript variant X2	no|down	yes|up	yes|down	2
gene-vgf	vgf	VGF nerve growth factor inducible, transcript variant X2	no|up	no|down	yes|up	1
gene-slc25a55a	slc25a55a	solute carrier family 25 member 55a, transcript variant X1	no|up	no|down	yes|up	1
gene-xaf1	xaf1	XIAP associated factor 1, transcript variant X2	yes|down	no|down	no|down	1
gene-f8	f8	coagulation factor VIII, procoagulant component	no|down	no|down	yes|up	1
gene-anxa14	anxa14	annexin A14	no|down	no|up	yes|down	1
gene-cflara	cflara	CASP8 and FADD-like apoptosis regulator a	no|down	yes|down	no|up	1
gene-LOC127506575	LOC127506575	uncharacterized LOC127506575	no|down	yes|down	no|up	1
gene-LOC127515833	LOC127515833	B-cell receptor CD22-like, transcript variant X1	no|up	yes|down	yes|up	2
gene-ptafr	ptafr	platelet-activating factor receptor	no|up	no|down	yes|up	1
gene-zgc_101744	zgc:101744	Receptor expression-enhancing protein 6-like	no|down	no|up	yes|down	1
gene-saa	saa	serum amyloid A, transcript variant X1	yes|up	no|down	yes|up	2
gene-pgrmc1	pgrmc1	progesterone receptor membrane component 1	no|down	no|up	yes|down	1
gene-LOC127509946	LOC127509946	gastrula zinc finger protein XlCGF57.1-like	yes|down	no|down	no|down	1
gene-LOC127510847	LOC127510847	uncharacterized LOC127510847	no|down	yes|down	no|up	1
gene-lyrm9	lyrm9	LYR motif containing 9	no|down	yes|down	no|up	1
gene-bbc3	bbc3	BCL2 binding component 3	no|down	yes|up	yes|down	2
gene-cdca7b	cdca7b	cell division cycle associated 7b	no|down	no|up	yes|down	1
gene-ttyh1	ttyh1	tweety family member 1, transcript variant X1	yes|down	no|down	yes|down	2
gene-faima	faima	Fas apoptotic inhibitory molecule a, transcript variant X1	no|up	no|down	yes|up	1
gene-slc6a6a	slc6a6a	solute carrier family 6 member 6a	yes|up	no|up	yes|up	2
gene-sema4gb	sema4gb	sema domain, immunoglobulin domain (Ig), transmembrane domain (TM) and short cytoplasmic domain, (semaphorin) 4Gb	no|up	no|down	yes|up	1
gene-hivep2b	hivep2b	HIVEP zinc finger 2b, transcript variant X3	no|up	no|down	yes|up	1
gene-slc6a6b	slc6a6b	solute carrier family 6 member 6b	no|up	no|down	yes|up	1
gene-LOC127519775	LOC127519775	carcinoembryonic antigen-related cell adhesion molecule 1-like, transcript variant X5	yes|down	no|down	no|down	1
gene-LOC127507790	LOC127507790	major histocompatibility complex class I-related gene protein-like, transcript variant X1	no|down	yes|down	no|up	1
gene-phlpp2	phlpp2	PH domain and leucine rich repeat protein phosphatase 2	no|up	yes|up	no|down	1
gene-keap1a	keap1a	kelch-like ECH-associated protein 1a	yes|down	no|up	yes|down	2
gene-lta4h	lta4h	leukotriene A4 hydrolase, transcript variant X16	no|down	no|up	yes|down	1
gene-lgi1a	lgi1a	leucine-rich, glioma inactivated 1a, transcript variant X1	no|up	no|down	yes|up	1
gene-LOC127507798	LOC127507798	major histocompatibility complex class I-related gene protein-like	no|down	yes|down	yes|up	2
gene-arhgap20b	arhgap20b	Rho GTPase activating protein 20b, transcript variant X2	yes|up	no|up	no|up	1
gene-ostc	ostc	oligosaccharyltransferase complex subunit, transcript variant X1	no|down	no|up	yes|down	1
gene-LOC127496067	LOC127496067	diablo IAP-binding mitochondrial protein-like, transcript variant X1	no|up	yes|up	no|down	1
gene-LOC127514128	LOC127514128	sterol 26-hydroxylase, mitochondrial	no|up	yes|up	no|down	1
gene-LOC127511160	LOC127511160	uncharacterized LOC127511160, transcript variant X2	yes|up	no|up	no|up	1
gene-dio3b	dio3b	iodothyronine deiodinase 3b	yes|up	yes|up	yes|down	3
gene-igfbp1a	igfbp1a	insulin-like growth factor binding protein 1a	yes|up	yes|up	no|down	2
gene-cited2	cited2	Cbp/p300-interacting transactivator, with Glu/Asp-rich carboxy-terminal domain, 2	yes|down	no|down	no|down	1
gene-mogat3b	mogat3b	monoacylglycerol O-acyltransferase 3b, transcript variant X1	no|down	no|up	yes|down	1
gene-pcdh18a	pcdh18a	protocadherin 18a, transcript variant X1	no|down	no|down	yes|down	1
gene-sgsm3	sgsm3	small G protein signaling modulator 3, transcript variant X1	yes|up	no|up	no|up	1
gene-lmln	lmln	leishmanolysin-like (metallopeptidase M8 family)	no|up	no|down	yes|up	1
gene-ebp	ebp	EBP cholestenol delta-isomerase	no|up	yes|up	yes|down	2
gene-f3b	f3b	coagulation factor IIIb	no|up	no|down	yes|up	1
gene-LOC127497434	LOC127497434	DNA-binding protein SATB1, transcript variant X2	yes|down	no|down	no|down	1
gene-pld7	pld7	phospholipase D family, member 7, transcript variant X1	yes|up	no|up	no|up	1
gene-LOC127497008	LOC127497008	prolyl 4-hydroxylase subunit alpha-1-like, transcript variant X1	yes|down	no|down	no|down	1
gene-fdps	fdps	farnesyl diphosphate synthase (farnesyl pyrophosphate synthetase, dimethylallyltranstransferase, geranyltranstransferase), transcript variant X1	no|up	yes|up	no|down	1
gene-ulk2	ulk2	unc-51 like autophagy activating kinase 2, transcript variant X1	no|up	yes|up	yes|down	2
gene-LOC127500689	LOC127500689	lanosterol 14-alpha demethylase	no|up	yes|up	no|down	1
gene-zgc_162816	zgc:162816	uncharacterized protein LOC571260 homolog, transcript variant X1	no|up	yes|up	no|down	1
gene-lpl	lpl	lipoprotein lipase	no|up	no|down	yes|up	1
gene-LOC127523399	LOC127523399	uncharacterized LOC127523399, transcript variant X5	no|up	no|up	yes|up	1
gene-chtf18	chtf18	CTF18, chromosome transmission fidelity factor 18 homolog (S. cerevisiae)	no|down	no|up	yes|down	1
gene-zgc_162171	zgc:162171	uncharacterized protein LOC565931 homolog	no|up	no|down	yes|up	1
gene-ngfb	ngfb	nerve growth factor b (beta polypeptide), transcript variant X1	no|up	no|down	yes|up	1
gene-slc25a1a	slc25a1a	solute carrier family 25 member 1a	yes|down	no|down	no|down	1
gene-mical2a	mical2a	microtubule associated monooxygenase, calponin and LIM domain containing 2a, transcript variant X1	no|up	yes|up	no|down	1
gene-nufip1	nufip1	nuclear FMR1 interacting protein 1, transcript variant X1	no|up	yes|up	no|down	1
gene-csrp2	csrp2	cysteine and glycine-rich protein 2	no|down	no|down	yes|up	1
gene-celsr1a	celsr1a	cadherin EGF LAG seven-pass G-type receptor 1a, transcript variant X1	yes|up	no|up	no|up	1
gene-arl2bp	arl2bp	ADP-ribosylation factor-like 2 binding protein, transcript variant X1	no|down	yes|down	no|down	1
gene-LOC127515330	LOC127515330	histone H2B-like	no|down	yes|down	no|up	1
gene-pparab	pparab	peroxisome proliferator-activated receptor alpha b	no|down	no|up	yes|down	1
gene-nfyal	nfyal	nuclear transcription factor Y, alpha, like, transcript variant X1	no|down	yes|down	no|up	1
gene-LOC127498065	LOC127498065	deleted in malignant brain tumors 1 protein-like, transcript variant X1	no|down	no|up	yes|down	1
gene-tent5ba	tent5ba	terminal nucleotidyltransferase 5ba	no|down	yes|down	no|up	1
gene-txn	txn	thioredoxin	yes|up	no|up	yes|up	2
gene-chst10	chst10	carbohydrate sulfotransferase 10, transcript variant X1	yes|up	no|up	no|up	1
gene-zgc_174888	zgc:174888	uncharacterized protein LOC558116 homolog	no|up	yes|down	yes|up	2
gene-LOC127509040	LOC127509040	uncharacterized LOC127509040, transcript variant X5	no|up	no|down	yes|up	1
gene-cabz01093075.1	cabz01093075.1	cabz01093075.1, transcript variant X1	yes|down	no|down	no|down	1
gene-bmal2	bmal2	basic helix-loop-helix ARNT like 2, transcript variant X1	no|down	yes|down	no|up	1
gene-apoa4a	apoa4a	apolipoprotein A-IV a, transcript variant X1	no|down	no|up	yes|down	1
gene-b3gnt2l	b3gnt2l	UDP-GlcNAc:betaGal beta-1,3-N-acetylglucosaminyltransferase 2, like	no|down	yes|down	no|down	1
gene-si_ch211-264e16.2	si:ch211-264e16.2	chitin synthase chs-1	no|down	no|down	yes|up	1
gene-mstnb	mstnb	myostatin b	no|down	no|up	yes|down	1
gene-LOC127510544	LOC127510544	hemagglutinin/amebocyte aggregation factor-like	no|up	no|down	yes|up	1
gene-rnd3b	rnd3b	Rho family GTPase 3b	no|up	no|down	yes|up	1
gene-LOC127498246	LOC127498246	GTP cyclohydrolase 1 feedback regulatory protein, transcript variant X1	no|down	no|up	yes|down	1
gene-slc10a3	slc10a3	solute carrier family 10 member 3	no|down	no|up	yes|down	1
gene-LOC127519094	LOC127519094	sushi repeat-containing protein SRPX-like, transcript variant X1	no|down	no|down	yes|down	1
gene-fasn	fasn	fatty acid synthase	no|up	yes|up	no|down	1
gene-mmp9	mmp9	matrix metallopeptidase 9	no|up	yes|down	yes|up	2
gene-atp5mc3a	atp5mc3a	ATP synthase membrane subunit c locus 3a, transcript variant X2	no|down	yes|up	yes|down	2
gene-elovl6	elovl6	ELOVL fatty acid elongase 6, transcript variant X1	no|up	yes|up	no|down	1
gene-elovl5	elovl5	ELOVL fatty acid elongase 5	no|up	yes|up	yes|down	2
gene-LOC127509169	LOC127509169	hemoglobin subunit beta-2, transcript variant X2	yes|down	no|down	no|down	1
gene-plbd1a	plbd1a	phospholipase B domain containing 1a, transcript variant X2	yes|down	no|down	no|down	1
gene-uts2b	uts2b	urotensin 2, beta	no|down	yes|down	no|up	1
gene-LOC127519390	LOC127519390	very-long-chain enoyl-CoA reductase-like	no|up	yes|up	yes|down	2
gene-LOC127509166	LOC127509166	hemoglobin cathodic subunit beta-like	yes|down	no|up	yes|down	2
gene-atoh1b	atoh1b	atonal bHLH transcription factor 1b	no|down	yes|down	yes|up	2
gene-LOC127495495	LOC127495495	zinc finger protein 501-like, transcript variant X1	yes|up	no|up	no|up	1
gene-cmasb	cmasb	cytidine monophosphate N-acetylneuraminic acid synthetase b	no|up	yes|up	no|down	1
gene-nr1d1	nr1d1	nuclear receptor subfamily 1, group d, member 1	yes|down	yes|down	no|up	2
gene-nitr12	nitr12	novel immune-type receptor 12	yes|down	no|down	no|down	1
gene-dnajb11	dnajb11	DnaJ heat shock protein family (Hsp40) member B11	no|down	no|up	yes|down	1
gene-insig1	insig1	insulin induced gene 1	no|up	yes|up	no|down	1
gene-si_ch73-193i2.2	si:ch73-193i2.2	transient receptor potential cation channel subfamily A member 1, transcript variant X2	no|up	no|up	yes|down	1
gene-ascl1a	ascl1a	achaete-scute family bHLH transcription factor 1a, transcript variant X1	no|down	yes|down	no|up	1
gene-LOC127498436	LOC127498436	GTP cyclohydrolase 1 feedback regulatory protein, transcript variant X1	no|down	no|up	yes|down	1
gene-tshz3a	tshz3a	teashirt zinc finger homeobox 3a	yes|up	no|up	no|up	1
gene-zfhx3a	zfhx3a	zinc finger homeobox 3a	no|up	no|down	yes|up	1
gene-LOC127524909	LOC127524909	retinol dehydrogenase 12-like	no|up	yes|up	no|down	1
gene-LOC127499128	LOC127499128	uncharacterized LOC127499128	no|up	no|up	yes|up	1
gene-irf7	irf7	interferon regulatory factor 7, transcript variant X1	yes|down	no|down	no|down	1
gene-si_dkey-150i13.2	si:dkey-150i13.2	mitochondrial carnitine/acylcarnitine carrier protein, transcript variant X1	no|down	yes|down	no|up	1
gene-olfm4.1	olfm4.1	olfactomedin 4, tandem duplicate 1	no|down	no|up	yes|down	1
gene-rnf122	rnf122	ring finger protein 122, transcript variant X1	no|up	no|down	yes|up	1
gene-cd7al	cd7al	cd7 antigen-like	no|up	no|down	yes|up	1
gene-kcna7	kcna7	potassium voltage-gated channel, shaker-related subfamily, member 7, transcript variant X2	yes|down	no|down	no|down	1
gene-LOC127498324	LOC127498324	5'-3' exonuclease PLD4-like, transcript variant X5	no|down	yes|down	no|down	1
gene-mgp	mgp	matrix Gla protein	no|up	yes|down	yes|up	2
gene-si_ch211-159i8.4	si:ch211-159i8.4	matrix-remodeling-associated protein 5	yes|up	no|up	no|up	1
gene-lifrb	lifrb	LIF receptor subunit alpha b, transcript variant X1	no|down	yes|down	yes|up	2
gene-chrd	chrd	chordin	no|up	no|down	yes|up	1
gene-slc12a1	slc12a1	solute carrier family 12 member 1	no|down	yes|down	no|up	1
gene-igsf10	igsf10	immunoglobulin superfamily, member 10	no|up	no|down	yes|up	1
gene-naxe	naxe	NAD(P)HX epimerase, transcript variant X3	no|down	no|up	yes|down	1
gene-ckma	ckma	creatine kinase, muscle a	no|up	no|down	yes|up	1
gene-nfil3-6	nfil3-6	nuclear factor, interleukin 3 regulated, member 6	yes|down	no|up	yes|down	2
gene-tanc1a	tanc1a	tetratricopeptide repeat, ankyrin repeat and coiled-coil containing 1a, transcript variant X1	yes|up	no|up	yes|up	2
gene-LOC127508882	LOC127508882		no|down	yes|down	yes|up	2
gene-LOC127520529	LOC127520529	GTP-binding protein Di-Ras2	no|up	no|down	yes|up	1
gene-evpla	evpla	envoplakin a	yes|up	no|down	yes|up	2
gene-rab3c	rab3c	RAB3C, member RAS oncogene family	yes|up	no|up	no|up	1
gene-gck	gck	glucokinase (hexokinase 4)	no|down	yes|down	no|up	1
gene-LOC127494405	LOC127494405	transmembrane O-methyltransferase homolog, transcript variant X2	no|up	no|down	yes|up	1
gene-znf385d	znf385d	zinc finger protein 385D	no|up	no|down	yes|up	1
gene-gadd45ab	gadd45ab	growth arrest and DNA-damage-inducible, alpha, b, transcript variant X1	yes|down	yes|down	no|up	2
gene-gadd45aa	gadd45aa	growth arrest and DNA-damage-inducible, alpha, a	no|down	yes|down	no|up	1
gene-enpp6	enpp6	ectonucleotide pyrophosphatase/phosphodiesterase 6	no|down	no|up	yes|down	1
gene-gnai3	gnai3	guanine nucleotide binding protein (G protein), alpha inhibiting activity polypeptide 3	yes|up	yes|up	no|up	2
gene-LOC127513265	LOC127513265	apoptosis-inducing factor 3, transcript variant X1	no|up	yes|down	yes|up	2
gene-si_ch73-1a9.3	si:ch73-1a9.3	non-histone chromosomal protein HMG-like	yes|down	no|down	yes|down	2
gene-jund	jund	JunD proto-oncogene, AP-1 transcription factor subunit	no|up	no|down	yes|up	1
gene-LOC127495420	LOC127495420	TRPM8 channel-associated factor homolog, transcript variant X1	no|up	yes|up	no|down	1
gene-rflna	rflna	refilin A	no|up	no|up	yes|down	1
gene-LOC127505030	LOC127505030	calcium-independent phospholipase A2-gamma-like, transcript variant X1	no|down	yes|down	no|up	1
gene-fosb	fosb	FBJ murine osteosarcoma viral oncogene homolog B, transcript variant X1	yes|down	yes|down	no|up	2
gene-LOC127520152	LOC127520152	uncharacterized LOC127520152, transcript variant X2	yes|down	no|down	no|down	1
gene-LOC127517410	LOC127517410	uncharacterized LOC127517410	yes|down	yes|down	no|down	2
gene-dedd1	dedd1	death effector domain-containing 1, transcript variant X3	no|down	yes|down	no|up	1
gene-alkbh2	alkbh2	alkB homolog 2, alpha-ketoglutarate dependent dioxygenase	yes|down	no|down	no|down	1
gene-LOC127521605	LOC127521605	histone H2B 3	no|down	yes|down	no|up	1
gene-LOC127521604	LOC127521604	histone H2A	no|down	yes|down	no|up	1
gene-rnf34a	rnf34a	ring finger protein 34a, transcript variant X1	yes|up	no|up	yes|up	2
gene-notum1b	notum1b	notum, palmitoleoyl-protein carboxylesterase b	no|up	no|down	yes|up	1
gene-ech1	ech1	enoyl CoA hydratase 1, peroxisomal	no|down	no|up	yes|down	1
gene-notum1a	notum1a	notum, palmitoleoyl-protein carboxylesterase a	yes|up	no|up	yes|up	2
gene-LOC127497041	LOC127497041	prolyl 4-hydroxylase subunit alpha-2-like, transcript variant X5	yes|down	yes|down	no|down	2
gene-gstt1b	gstt1b	glutathione S-transferase theta 1b	no|down	no|up	yes|down	1
gene-pnp6	pnp6	purine nucleoside phosphorylase 6	yes|down	no|up	yes|down	2
gene-idi1	idi1	isopentenyl-diphosphate delta isomerase 1, transcript variant X1	no|up	yes|up	no|down	1
gene-LOC127501364	LOC127501364	uncharacterized LOC127501364	yes|down	no|down	yes|down	2
gene-efr3bb	efr3bb	EFR3 homolog Bb (S. cerevisiae), transcript variant X1	yes|up	no|up	no|up	1
gene-LOC127502684	LOC127502684	secernin-2, transcript variant X1	no|down	no|down	yes|down	1
gene-LOC127513739	LOC127513739	small nucleolar RNA SNORA18	no|up	no|down	yes|up	1
gene-LOC127505081	LOC127505081	ERBB receptor feedback inhibitor 1	no|down	no|up	yes|down	1
gene-usp43a	usp43a	ubiquitin specific peptidase 43a	no|up	yes|up	no|down	1
gene-marcksl1b	marcksl1b	MARCKS-like 1b	no|down	yes|down	no|up	1
gene-prcp	prcp	prolylcarboxypeptidase (angiotensinase C)	yes|down	no|down	no|down	1
gene-si_ch211-244b2.4	si:ch211-244b2.4	uncharacterized protein LOC541512 homolog, transcript variant X1	no|down	no|down	yes|down	1
gene-jcada	jcada	junctional cadherin 5 associated a, transcript variant X2	no|down	no|down	yes|up	1
gene-LOC127505320	LOC127505320	uncharacterized LOC127505320	no|up	no|down	yes|up	1
gene-klf2b	klf2b	Kruppel-like factor 2b	no|down	yes|down	no|up	1
gene-LOC127501667	LOC127501667	exosome complex component RRP41-like	yes|up	no|up	no|up	1
gene-acat2	acat2	acetyl-CoA acetyltransferase 2	no|up	yes|up	yes|down	2
gene-LOC127496830	LOC127496830	zinc fingers and homeoboxes protein 1-like, transcript variant X1	no|up	no|down	yes|up	1
gene-nme3	nme3	NME/NM23 nucleoside diphosphate kinase 3	yes|down	yes|down	no|up	2
gene-pdlim2	pdlim2	PDZ and LIM domain 2 (mystique), transcript variant X2	no|down	yes|down	no|up	1
gene-hmgcs1	hmgcs1	3-hydroxy-3-methylglutaryl-CoA synthase 1 (soluble), transcript variant X1	no|up	yes|up	no|down	1
gene-slc38a3a	slc38a3a	solute carrier family 38 member 3a, transcript variant X1	no|up	no|down	yes|up	1
gene-tmem100a	tmem100a	transmembrane protein 100a	no|down	no|up	yes|down	1
gene-si_dkey-219e21.2	si:dkey-219e21.2	E3 ubiquitin-protein ligase TRIM39	yes|down	yes|down	no|up	2
gene-LOC127501966	LOC127501966	galectin-3	no|down	yes|down	no|up	1
gene-si_dkey-164f24.2	si:dkey-164f24.2	calphotin, transcript variant X1	no|up	yes|up	no|down	1
gene-LOC127505814	LOC127505814	lipocalin-like	yes|down	no|down	yes|down	2
gene-LOC127505816	LOC127505816	guanine nucleotide exchange factor VAV3	no|down	no|up	yes|down	1
gene-rps6ka3b	rps6ka3b	ribosomal protein S6 kinase, polypeptide 3b, transcript variant X1	no|down	no|up	yes|down	1
gene-sntb1	sntb1	syntrophin, basic 1, transcript variant X1	no|up	yes|up	yes|down	2
gene-irg1l	irg1l	immunoresponsive gene 1, like	yes|up	no|up	yes|up	2
gene-vdrb	vdrb	vitamin D receptor b, transcript variant X2	yes|down	no|down	yes|down	2
gene-LOC127519895	LOC127519895	uncharacterized LOC127519895	no|up	no|down	yes|up	1
gene-ephx2	ephx2	epoxide hydrolase 2, cytoplasmic, transcript variant X1	no|up	yes|up	no|down	1
gene-LOC127509459	LOC127509459	cytochrome P450 2K1-like, transcript variant X1	yes|up	no|up	yes|up	2
gene-si_dkey-5n18.1	si:dkey-5n18.1	uncharacterized protein LOC570444 homolog	no|down	yes|down	no|up	1
gene-LOC127517449	LOC127517449	uncharacterized LOC127517449	yes|down	no|down	no|down	1
gene-elapor1	elapor1	endosome-lysosome associated apoptosis and autophagy regulator 1, transcript variant X1	no|up	no|down	yes|up	1
gene-orc1	orc1	origin recognition complex, subunit 1, transcript variant X1	no|down	no|up	yes|down	1
gene-LOC127521127	LOC127521127	protein downstream neighbor of son homolog	no|down	no|up	yes|down	1
gene-prdm16	prdm16	PR domain containing 16, transcript variant X1	no|up	no|down	yes|up	1
gene-hacd2	hacd2	3-hydroxyacyl-CoA dehydratase 2	no|up	no|up	yes|down	1
gene-LOC127502798	LOC127502798	rho-associated protein kinase 2-like, transcript variant X1	no|up	yes|up	no|down	1
gene-wdr76	wdr76	WD repeat domain 76, transcript variant X1	yes|down	no|down	no|down	1
gene-arl5c	arl5c	ADP-ribosylation factor-like 5C	no|down	no|up	yes|down	1
gene-LOC127519801	LOC127519801	uncharacterized LOC127519801, transcript variant X1	yes|down	no|down	yes|down	2
gene-ppp2r5b	ppp2r5b	protein phosphatase 2, regulatory subunit B', beta	no|up	no|down	yes|up	1
gene-hykk.2	hykk.2	hydroxylysine kinase, tandem duplicate 2	no|down	no|up	yes|down	1
gene-zgc_114130	zgc:114130	uncharacterized protein LOC570332 homolog	no|down	no|up	yes|down	1
gene-apold1b	apold1b	apolipoprotein L domain containing 1b	no|down	yes|down	no|up	1
gene-LOC127496017	LOC127496017	angiomotin-like 2a	no|up	no|down	yes|up	1
gene-LOC127503686	LOC127503686	succinyl-CoA:3-ketoacid coenzyme A transferase 1, mitochondrial-like	no|down	no|down	yes|up	1
gene-calr3b	calr3b	calreticulin 3b	no|down	no|up	yes|down	1
gene-npr1a	npr1a	natriuretic peptide receptor 1a	no|down	yes|down	no|up	1
gene-LOC127496156	LOC127496156	interferon-induced GTP-binding protein Mx-like, transcript variant X1	no|down	yes|down	no|up	1
gene-rfesd	rfesd	Rieske (Fe-S) domain containing	no|up	no|down	yes|up	1
gene-LOC127508654	LOC127508654	zinc-binding protein A33-like, transcript variant X1	yes|down	no|down	no|down	1
gene-boc	boc	BOC cell adhesion associated, oncogene regulated, transcript variant X1	no|up	no|down	yes|up	1
gene-LOC127503632	LOC127503632	uncharacterized LOC127503632	no|down	yes|down	no|up	1
gene-trim69	trim69	tripartite motif containing 69, transcript variant X1	no|up	no|down	yes|up	1
gene-si_dkey-3d4.3	si:dkey-3d4.3	ras guanine nucleotide exchange factor F, transcript variant X2	no|down	yes|down	no|up	1
gene-LOC127496717	LOC127496717	protein S100-A2-like	no|down	no|up	yes|down	1
gene-xkr9	xkr9	XK, Kell blood group complex subunit-related family, member 9, transcript variant X2	no|down	no|up	yes|down	1
gene-aqp10b	aqp10b	aquaporin 10b, transcript variant X1	no|up	yes|up	no|down	1
gene-cenpn	cenpn	centromere protein N	yes|down	no|down	no|down	1
gene-LOC127517460	LOC127517460	E3 ubiquitin-protein ligase DTX1-like, transcript variant X1	no|down	no|up	yes|down	1
gene-abhd18	abhd18	abhydrolase domain containing 18	no|up	yes|up	no|down	1
gene-elavl3	elavl3	ELAV like neuron-specific RNA binding protein 3, transcript variant X1	no|up	no|down	yes|up	1
gene-lypd6	lypd6	LY6/PLAUR domain containing 6, transcript variant X1	no|up	no|down	yes|up	1
gene-elavl4	elavl4	ELAV like neuron-specific RNA binding protein 4, transcript variant X1	no|up	no|down	yes|up	1
gene-nectin1a	nectin1a	nectin cell adhesion molecule 1a, transcript variant X1	no|up	no|down	yes|up	1
gene-LOC127508390	LOC127508390	caspase b-like, transcript variant X2	yes|down	no|down	no|down	1
gene-palmdb	palmdb	palmdelphin b, transcript variant X1	no|up	no|down	yes|up	1
gene-LOC127506665	LOC127506665		yes|down	no|down	yes|down	2
gene-LOC127508399	LOC127508399	C-type lectin domain family 4 member E	no|up	yes|down	yes|up	2
gene-hpn	hpn	hepsin, transcript variant X1	no|up	no|down	yes|up	1
gene-LOC127508156	LOC127508156	nuclear factor 7, ovary-like	yes|up	yes|up	no|down	2
gene-fam3c	fam3c	FAM3 metabolism regulating signaling molecule C, transcript variant X1	no|down	yes|down	no|up	1
gene-LOC127508151	LOC127508151	E3 ubiquitin-protein ligase TRIM35-like	yes|down	no|down	no|down	1
gene-marco	marco	macrophage receptor with collagenous structure	no|up	no|down	yes|up	1
gene-slc22a16	slc22a16	solute carrier family 22 member 16	no|up	no|down	yes|up	1
gene-LOC127512711	LOC127512711	uncharacterized LOC127512711, transcript variant X1	no|up	no|down	yes|up	1
gene-LOC127506143	LOC127506143	neutral cholesterol ester hydrolase 1-like	no|down	no|up	yes|down	1
gene-LOC127522337	LOC127522337	protein NLRC3-like	no|up	no|up	yes|down	1
gene-pgk1	pgk1	phosphoglycerate kinase 1	no|down	no|up	yes|down	1
gene-selenoe	selenoe	selenoprotein e	no|down	yes|down	no|up	1
gene-LOC127508717	LOC127508717	probable polyketide synthase 16, transcript variant X1	no|down	yes|down	no|up	1
gene-LOC127508493	LOC127508493	cytochrome P450 2K6-like	no|up	no|up	yes|up	1
gene-aclya	aclya	ATP citrate lyase a	no|up	yes|up	yes|down	2
gene-LOC127507008	LOC127507008	circadian-associated transcriptional repressor	yes|down	yes|down	no|down	2
gene-mttp	mttp	microsomal triglyceride transfer protein	no|down	no|up	yes|down	1
gene-LOC127498300	LOC127498300	thrombospondin-1-like	no|up	no|down	yes|up	1
gene-park7	park7	parkinson protein 7	no|down	no|up	yes|down	1
gene-fhdc4	fhdc4	FH2 domain containing 4, transcript variant X3	yes|up	no|up	no|up	1
gene-ropn1l	ropn1l	rhophilin associated tail protein 1-like, transcript variant X2	no|up	no|down	yes|up	1
gene-LOC127500842	LOC127500842	major histocompatibility complex class I-related gene protein-like	no|down	yes|down	yes|up	2
gene-coro2bb	coro2bb	coronin, actin binding protein, 2Bb	no|up	no|down	yes|up	1
gene-LOC127515919	LOC127515919	uncharacterized LOC127515919	no|up	no|down	yes|up	1
gene-mettl22	mettl22	methyltransferase 22, Kin17 lysine	no|down	no|up	yes|down	1
gene-LOC127508574	LOC127508574	uncharacterized LOC127508574	no|down	yes|down	no|up	1
gene-noxo1b	noxo1b	NADPH oxidase organizer 1b	yes|up	no|down	yes|up	2
gene-LOC127508459	LOC127508459	nuclear body protein SP140-like, transcript variant X1	yes|down	no|down	no|down	1
gene-mrc1b	mrc1b	mannose receptor, C type 1b	no|up	no|down	yes|up	1
gene-limch1a	limch1a	LIM and calponin homology domains 1a, transcript variant X1	no|down	no|up	yes|down	1
gene-sema3ga	sema3ga	sema domain, immunoglobulin domain (Ig), short basic domain, secreted, (semaphorin) 3Ga	no|down	no|up	yes|down	1
gene-LOC127512276	LOC127512276	uncharacterized LOC127512276	no|down	no|up	yes|down	1
gene-LOC127507603	LOC127507603	uncharacterized LOC127507603, transcript variant X1	yes|up	no|up	no|up	1
gene-il12ba	il12ba	interleukin 12Ba, transcript variant X1	yes|down	no|down	no|down	1
gene-fdx1	fdx1	ferredoxin 1	no|up	yes|up	no|down	1
gene-LOC127516729	LOC127516729	uncharacterized LOC127516729	no|down	yes|down	no|up	1
gene-rhbdd2	rhbdd2	rhomboid domain containing 2	no|up	yes|up	no|down	1
gene-f2r	f2r	coagulation factor II (thrombin) receptor	no|up	yes|down	yes|up	2
gene-slc6a11a	slc6a11a	solute carrier family 6 member 11a	no|up	yes|up	no|down	1
gene-LOC127516722	LOC127516722	uncharacterized LOC127516722, transcript variant X2	yes|down	yes|down	no|down	2
gene-socs1b	socs1b	suppressor of cytokine signaling 1b, transcript variant X4	yes|down	yes|down	no|down	2
gene-LOC127509879	LOC127509879	sucrase-isomaltase, intestinal-like	no|up	no|down	yes|up	1
gene-ptgir	ptgir	prostaglandin I2 receptor	no|up	no|down	yes|up	1
gene-LOC127515858	LOC127515858	equilibrative nucleoside transporter 2, transcript variant X1	yes|up	no|up	no|up	1
gene-timp2b	timp2b	TIMP metallopeptidase inhibitor 2b	no|up	no|down	yes|up	1
gene-si_ch211-216p19.6	si:ch211-216p19.6	E3 ubiquitin-protein ligase TRIM39	yes|up	yes|up	no|down	2
gene-mov10l1	mov10l1	Mov10 like RISC complex RNA helicase 1, transcript variant X1	no|down	yes|down	no|up	1
gene-LOC127518548	LOC127518548	immunoglobulin superfamily member 3-like	yes|down	no|down	no|down	1
gene-LOC127507433	LOC127507433	uncharacterized LOC127507433	no|up	yes|up	no|down	1
gene-tk1	tk1	thymidine kinase 1, soluble	yes|down	no|down	no|down	1
gene-znhit6	znhit6	zinc finger HIT-type containing 6	no|up	yes|up	no|down	1
gene-pon2	pon2	paraoxonase 2	no|down	no|down	yes|up	1
gene-il12rb1	il12rb1	interleukin 12 receptor subunit beta 1, transcript variant X1	yes|down	no|down	no|down	1
gene-g6pd	g6pd	glucose-6-phosphate dehydrogenase, transcript variant X1	no|up	yes|up	no|down	1
gene-cdkn1a	cdkn1a	cyclin-dependent kinase inhibitor 1A, transcript variant X1	yes|down	no|up	yes|down	2
gene-LOC127522856	LOC127522856	inhibin beta B chain	no|up	no|down	yes|up	1
gene-fdft1	fdft1	farnesyl-diphosphate farnesyltransferase 1, transcript variant X1	no|up	yes|up	yes|down	2
gene-ppp2r2ba	ppp2r2ba	protein phosphatase 2, regulatory subunit B, beta a, transcript variant X1	no|up	yes|up	yes|down	2
gene-LOC127500788	LOC127500788	uncharacterized LOC127500788, transcript variant X1	yes|up	no|up	no|up	1
gene-LOC127519330	LOC127519330	cytotoxic T-lymphocyte protein 4	yes|down	no|down	no|down	1
gene-gatm	gatm	glycine amidinotransferase (L-arginine:glycine amidinotransferase)	no|down	no|up	yes|down	1
gene-LOC127500781	LOC127500781	uncharacterized LOC127500781, transcript variant X3	no|up	no|down	yes|up	1
gene-LOC127495830	LOC127495830	deleted in malignant brain tumors 1 protein-like, transcript variant X1	no|up	no|down	yes|up	1
gene-zgc_193505	zgc:193505	uncharacterized protein LOC559113 homolog	no|down	no|down	yes|up	1
gene-LOC127500067	LOC127500067	uncharacterized LOC127500067	no|up	yes|down	no|up	1
gene-bcam	bcam	basal cell adhesion molecule (Lutheran blood group)	no|up	no|down	yes|up	1
gene-msmo1	msmo1	methylsterol monooxygenase 1	no|up	yes|up	no|down	1
gene-phlda2	phlda2	pleckstrin homology-like domain, family A, member 2	no|up	no|down	yes|up	1
gene-slc6a8	slc6a8	solute carrier family 6 member 8, transcript variant X1	no|down	no|up	yes|down	1
gene-dhtkd1	dhtkd1	dehydrogenase E1 and transketolase domain containing 1	no|down	no|up	yes|down	1
gene-LOC127497974	LOC127497974	Y+L amino acid transporter 2	no|up	no|down	yes|up	1
gene-cd22	cd22	cd22 molecule, transcript variant X2	no|up	yes|down	no|up	1
gene-si_cabz01068815.1	si:cabz01068815.1	solute carrier family 51 subunit beta, transcript variant X2	no|down	yes|up	yes|down	2
gene-LOC127510026	LOC127510026	phosphomannomutase 1	no|down	no|up	yes|down	1
gene-LOC127510024	LOC127510024	SLAM family member 5-like	yes|down	no|down	yes|down	2
gene-f3a	f3a	coagulation factor IIIa	no|down	yes|down	yes|up	2
gene-LOC127520983	LOC127520983	carcinoembryonic antigen-related cell adhesion molecule 1-like, transcript variant X2	no|up	no|down	yes|up	1
gene-LOC127510620	LOC127510620	tripartite motif-containing protein 16-like	yes|down	no|down	no|down	1
gene-LOC127519127	LOC127519127	uncharacterized LOC127519127	no|up	no|down	yes|up	1
gene-LOC127498650	LOC127498650	NLR family CARD domain-containing protein 3-like	no|down	no|up	yes|down	1
gene-LOC127515591	LOC127515591	uncharacterized LOC127515591	yes|down	no|down	no|down	1
gene-LOC127510627	LOC127510627	polymeric immunoglobulin receptor-like, transcript variant X1	no|up	no|down	yes|up	1
gene-dhrs13b.2	dhrs13b.2	dehydrogenase/reductase (SDR family) member 13b.2	yes|down	no|down	no|down	1
gene-LOC127497572	LOC127497572	cytochrome P450 4B1	no|up	yes|up	yes|down	2
gene-card14	card14	caspase recruitment domain family, member 14	no|up	no|down	yes|up	1
gene-naaladl1	naaladl1	N-acetylated alpha-linked acidic dipeptidase like 1	no|down	no|up	yes|down	1
gene-glod5	glod5	glyoxalase domain containing 5	no|down	no|up	yes|down	1
gene-LOC127518336	LOC127518336	uncharacterized LOC127518336	yes|up	no|up	no|up	1
gene-LOC127518335	LOC127518335	protein mono-ADP-ribosyltransferase PARP4-like	yes|up	no|up	no|up	1
gene-mboat2b	mboat2b	membrane bound O-acyltransferase domain containing 2b, transcript variant X1	no|up	yes|up	yes|down	2
gene-csdc2a	csdc2a	cold shock domain containing C2, RNA binding a	no|up	no|down	yes|up	1
gene-hmgn3	hmgn3	high mobility group nucleosomal binding domain 3, transcript variant X1	yes|down	no|down	no|down	1
gene-lmo4a	lmo4a	LIM domain only 4a	no|up	no|down	yes|up	1
gene-zfhx4	zfhx4	zinc finger homeobox 4, transcript variant X3	no|down	no|down	yes|up	1
gene-LOC127520011	LOC127520011	ICOS ligand-like	yes|up	yes|up	no|up	2
gene-ulk1a	ulk1a	unc-51 like autophagy activating kinase 1a, transcript variant X1	no|up	yes|up	no|down	1
gene-acod1	acod1	aconitate decarboxylase 1	yes|up	no|up	yes|up	2
gene-slc20a1b	slc20a1b	solute carrier family 20 member 1b	no|down	no|up	yes|down	1
gene-srrm3	srrm3	serine/arginine repetitive matrix 3	yes|down	no|down	no|down	1
gene-crb2b	crb2b	crumbs cell polarity complex component 2b	no|up	no|down	yes|up	1
gene-thraa	thraa	thyroid hormone receptor alpha a, transcript variant X1	no|up	yes|up	no|down	1
gene-si_ch211-212k18.15	si:ch211-212k18.15	uncharacterized si:ch211-212k18.15, transcript variant X1	yes|down	no|down	no|down	1
gene-arhgap4a	arhgap4a	Rho GTPase activating protein 4a, transcript variant X1	no|down	yes|up	yes|down	2
gene-stard5	stard5	StAR-related lipid transfer (START) domain containing 5	no|up	yes|up	yes|down	2
gene-mcm2	mcm2	minichromosome maintenance complex component 2	yes|down	no|down	yes|down	2
gene-mcm3	mcm3	minichromosome maintenance complex component 3	no|down	no|up	yes|down	1
gene-mcm6	mcm6	minichromosome maintenance complex component 6	yes|down	no|up	yes|down	2
gene-mcm4	mcm4	minichromosome maintenance complex component 4	no|down	no|up	yes|down	1
gene-mcm5	mcm5	minichromosome maintenance complex component 5	yes|down	no|up	yes|down	2
gene-tfpi2	tfpi2	tissue factor pathway inhibitor 2, transcript variant X1	no|up	no|down	yes|up	1
gene-LOC127504721	LOC127504721	platelet glycoprotein Ib alpha chain, transcript variant X1	yes|down	no|down	no|down	1
gene-il10	il10	interleukin 10	yes|down	yes|down	no|down	2
gene-LOC127520532	LOC127520532	ephrin type-B receptor 3-like, transcript variant X1	no|up	no|down	yes|up	1
gene-LOC127515700	LOC127515700	tripartite motif-containing protein 75-like, transcript variant X1	yes|down	no|down	no|down	1
gene-fam83ha	fam83ha	family with sequence similarity 83 member Ha, transcript variant X3	no|up	yes|up	no|down	1
gene-slc25a48	slc25a48	solute carrier family 25 member 48	no|down	no|up	yes|down	1
gene-LOC127509382	LOC127509382	tripartite motif-containing protein 16-like	yes|down	no|down	no|down	1
gene-LOC127494950	LOC127494950	prostaglandin G/H synthase 2	no|up	no|down	yes|up	1
gene-si_dkey-52l18.4	si:dkey-52l18.4	uncharacterized protein LOC560708 homolog, transcript variant X1	no|up	yes|down	yes|up	2
gene-elovl1b	elovl1b	ELOVL fatty acid elongase 1b, transcript variant X4	no|down	no|up	yes|down	1
gene-LOC127521726	LOC127521726	uncharacterized LOC127521726, transcript variant X1	yes|down	no|down	no|down	1
gene-crtac1a	crtac1a	cartilage acidic protein 1a, transcript variant X1	yes|down	yes|down	no|down	2
gene-dgkzb	dgkzb	diacylglycerol kinase, zeta b, transcript variant X1	no|up	no|down	yes|up	1
gene-st6gal2a	st6gal2a	ST6 beta-galactosamide alpha-2,6-sialyltranferase 2a, transcript variant X1	no|up	yes|up	no|down	1
gene-si_ch211-79m20.1	si:ch211-79m20.1	putative cyclin-dependent serine/threonine-protein kinase DDB_G0272797/DDB_G0274007, transcript variant X1	no|up	no|down	yes|up	1
gene-hsd17b7	hsd17b7	hydroxysteroid (17-beta) dehydrogenase 7	no|up	yes|up	no|down	1
gene-rbpjl	rbpjl	recombination signal binding protein for immunoglobulin kappa J region-like	no|up	no|down	yes|up	1
gene-nav2b	nav2b	neuron navigator 2b, transcript variant X1	no|up	no|down	yes|up	1
gene-LOC127504879	LOC127504879	zinc-binding protein A33-like	yes|down	yes|down	no|down	2
gene-pcdh12	pcdh12	protocadherin 12	no|up	no|down	yes|up	1
gene-ucmaa	ucmaa	upper zone of growth plate and cartilage matrix associated a	no|down	no|up	yes|down	1
gene-il1b	il1b	interleukin 1, beta, transcript variant X3	no|up	yes|down	yes|up	2
gene-hgfa	hgfa	hepatocyte growth factor a, transcript variant X1	no|up	no|down	yes|up	1
gene-prom2	prom2	prominin 2, transcript variant X1	no|up	yes|up	no|down	1
gene-LOC127495024	LOC127495024	calcium-activated chloride channel regulator 3A-1-like	no|up	yes|up	yes|down	2
gene-LOC127501173	LOC127501173	tapasin-like, transcript variant X3	yes|down	no|down	no|down	1
gene-scd	scd	stearoyl-CoA desaturase (delta-9-desaturase)	no|down	no|up	yes|down	1
gene-actb1	actb1	actin, beta 1	no|down	no|up	yes|down	1
gene-actb2	actb2	actin, beta 2	no|down	no|up	yes|down	1
gene-LOC127495432	LOC127495432	uncharacterized LOC127495432	no|up	no|down	yes|up	1
gene-nsdhl	nsdhl	NAD(P) dependent steroid dehydrogenase-like, transcript variant X1	no|up	yes|up	yes|down	2
gene-il1rapl1a	il1rapl1a	interleukin 1 receptor accessory protein-like 1a, transcript variant X1	yes|up	no|up	no|up	1
gene-mvda	mvda	mevalonate (diphospho) decarboxylase a, transcript variant X1	no|up	yes|up	yes|down	2
gene-acanb	acanb	aggrecan b, transcript variant X1	no|up	no|down	yes|up	1
gene-gadd45ga	gadd45ga	growth arrest and DNA-damage-inducible, gamma a	no|up	yes|up	no|down	1
gene-gem	gem	GTP binding protein overexpressed in skeletal muscle	no|up	no|down	yes|up	1
gene-kcnk3b	kcnk3b	potassium channel, subfamily K, member 3b	yes|down	no|up	yes|down	2
gene-ptgdsa	ptgdsa	prostaglandin D2 synthase a	no|down	yes|down	no|up	1
gene-sqlea	sqlea	squalene epoxidase a	no|up	yes|up	no|down	1
gene-idh1	idh1	isocitrate dehydrogenase (NADP(+)) 1, transcript variant X1	no|down	no|up	yes|down	1
gene-stab2	stab2	stabilin 2, transcript variant X1	no|up	yes|down	yes|up	2
gene-tmem67	tmem67	transmembrane protein 67	no|up	no|down	yes|up	1
gene-tmem65	tmem65	transmembrane protein 65, transcript variant X1	no|up	yes|up	no|down	1
gene-LOC127495442	LOC127495442	chymotrypsin-like protease CTRL-1	yes|up	no|up	no|up	1
gene-usp6nl	usp6nl	USP6 N-terminal like, transcript variant X1	yes|up	yes|up	no|down	2
gene-sgpp1b	sgpp1b	sphingosine-1-phosphate phosphatase 1b	no|down	no|up	yes|down	1
gene-LOC127495321	LOC127495321	alpha-2-macroglobulin-like	no|up	no|down	yes|up	1
gene-LOC127524378	LOC127524378	collagen alpha-6(VI) chain-like, transcript variant X1	no|down	no|up	yes|down	1
gene-fa2h	fa2h	fatty acid 2-hydroxylase	no|down	no|up	yes|down	1
gene-rpa3	rpa3	replication protein A3	yes|down	no|up	yes|down	2
gene-nr4a3	nr4a3	nuclear receptor subfamily 4, group A, member 3, transcript variant X1	yes|down	no|down	no|down	1
gene-tsku	tsku	tsukushi small leucine rich proteoglycan homolog (Xenopus laevis), transcript variant X1	yes|down	yes|down	no|down	2
gene-pdia4	pdia4	protein disulfide isomerase family A, member 4	no|down	no|up	yes|down	1
gene-tmem106ba	tmem106ba	transmembrane protein 106Ba, transcript variant X1	no|up	yes|up	no|down	1
gene-dbnla	dbnla	drebrin-like a	yes|down	no|down	no|down	1
gene-LOC127505708	LOC127505708	uncharacterized LOC127505708	yes|down	no|down	no|down	1
gene-si_ch73-167i17.6	si:ch73-167i17.6	regulator of G-protein signaling 9-binding protein	no|up	no|up	yes|up	1
gene-skap1	skap1	src kinase associated phosphoprotein 1	yes|down	no|down	no|down	1
gene-ccl35.1	ccl35.1	chemokine (C-C motif) ligand 35, duplicate 1	yes|down	no|down	no|down	1
gene-cited4a	cited4a	Cbp/p300-interacting transactivator, with Glu/Asp-rich carboxy-terminal domain, 4a	yes|down	no|up	yes|down	2
gene-LOC127517130	LOC127517130	H-2 class II histocompatibility antigen, E-S beta chain-like	yes|up	yes|up	no|down	2
gene-rd3l	rd3l	RD3 like	no|down	yes|up	yes|down	2
gene-apnl	apnl	actinoporin-like protein, transcript variant X1	no|down	yes|down	no|up	1
gene-hmgcra	hmgcra	3-hydroxy-3-methylglutaryl-CoA reductase a, transcript variant X1	no|up	yes|up	no|down	1
gene-urod	urod	uroporphyrinogen decarboxylase, transcript variant X1	no|down	no|up	yes|down	1
gene-olfm4.2	olfm4.2	olfactomedin 4, tandem duplicate 2	no|down	no|up	yes|down	1
gene-LOC127505896	LOC127505896	carnitine O-palmitoyltransferase 1, liver isoform	no|up	no|down	yes|up	1
gene-tmx4	tmx4	thioredoxin-related transmembrane protein 4	yes|down	no|down	yes|down	2
gene-cysltr2a	cysltr2a	cysteinyl leukotriene receptor 2a	yes|up	no|up	no|up	1
gene-tmem97	tmem97	transmembrane protein 97	no|up	yes|up	yes|down	2
gene-LOC127524397	LOC127524397	interferon alpha-inducible protein 27-like protein 2A	yes|down	yes|down	no|down	2
gene-kntc1	kntc1	kinetochore associated 1	no|down	no|up	yes|down	1
gene-LOC127496224	LOC127496224	transmembrane protein 25, transcript variant X1	yes|down	no|down	no|down	1
gene-LOC127496228	LOC127496228	uncharacterized LOC127496228	no|up	yes|up	no|down	1
gene-slc38a4	slc38a4	solute carrier family 38 member 4, transcript variant X1	no|down	no|down	yes|up	1
gene-vamp5	vamp5	vesicle-associated membrane protein 5	yes|down	no|down	no|down	1
gene-slc38a2	slc38a2	solute carrier family 38 member 2, transcript variant X1	no|up	no|down	yes|up	1
gene-mdh1aa	mdh1aa	malate dehydrogenase 1Aa, NAD (soluble), transcript variant X1	no|down	yes|up	yes|down	2
gene-tgm8	tgm8	transglutaminase 8	no|down	no|down	yes|down	1
gene-tnfb	tnfb	tumor necrosis factor b (TNF superfamily, member 2)	yes|down	no|down	no|down	1
gene-wnt2bb	wnt2bb	wingless-type MMTV integration site family, member 2Bb, transcript variant X1	no|down	yes|down	no|up	1
gene-thbs2a	thbs2a	thrombospondin 2a	no|up	no|down	yes|up	1
gene-LOC127501829	LOC127501829	toll-like receptor 5	yes|up	no|down	yes|up	2
gene-LOC127524800	LOC127524800	coiled-coil domain-containing protein 177	no|down	no|up	yes|down	1
gene-lsp1b	lsp1b	lymphocyte specific protein 1 b, transcript variant X1	no|up	no|down	yes|up	1
gene-LOC127516505	LOC127516505	uncharacterized LOC127516505, transcript variant X2	no|up	yes|up	no|up	1
gene-phyhd1	phyhd1	phytanoyl-CoA dioxygenase domain containing 1	no|down	no|up	yes|down	1
gene-tyrp1a	tyrp1a	tyrosinase-related protein 1a	yes|down	no|down	no|down	1
gene-mthfr	mthfr	methylenetetrahydrofolate reductase (NAD(P)H)	no|up	yes|up	no|down	1
gene-vwa10.2	vwa10.2	von Willebrand factor A domain containing 10, tandem duplicate 2, transcript variant X1	yes|down	yes|down	no|down	2
gene-trim71	trim71	tripartite motif containing 71, E3 ubiquitin protein ligase	no|down	yes|up	yes|down	2
gene-ccn5	ccn5	cellular communication network factor 5, transcript variant X1	yes|up	no|up	yes|up	2
gene-ifih1	ifih1	interferon induced with helicase C domain 1	yes|down	no|down	no|down	1
gene-LOC127506012	LOC127506012	OTU domain-containing protein 1	no|down	no|down	yes|up	1
gene-LOC127509638	LOC127509638	uncharacterized LOC127509638, transcript variant X1	no|up	no|down	yes|up	1
gene-LOC127503232	LOC127503232	signal-induced proliferation-associated 1-like protein 3, transcript variant X1	no|up	no|up	yes|up	1
gene-LOC127506375	LOC127506375	B-cell receptor CD22-like, transcript variant X1	no|up	no|down	yes|up	1
gene-LOC127506471	LOC127506471	uncharacterized LOC127506471	no|up	no|down	yes|up	1
gene-mxra8b	mxra8b	matrix-remodelling associated 8b	no|down	yes|down	no|up	1
gene-LOC127525235	LOC127525235	uncharacterized LOC127525235	no|down	yes|down	no|up	1
gene-nts	nts	neurotensin	no|up	no|down	yes|up	1
gene-srgap2	srgap2	SLIT-ROBO Rho GTPase activating protein 2, transcript variant X4	no|up	yes|up	no|down	1
gene-dhrs7	dhrs7	dehydrogenase/reductase (SDR family) member 7	no|down	no|up	yes|down	1
gene-LOC127517321	LOC127517321	4-galactosyl-N-acetylglucosaminide 3-alpha-L-fucosyltransferase 9-like, transcript variant X1	no|up	no|down	yes|up	1
gene-LOC127519407	LOC127519407	SLAM family member 5-like	yes|down	no|down	yes|down	2
gene-epb41l4a	epb41l4a	erythrocyte membrane protein band 4.1 like 4A	no|up	no|down	yes|up	1
gene-l2hgdh	l2hgdh	L-2-hydroxyglutarate dehydrogenase	no|down	no|up	yes|down	1
gene-ifitm1	ifitm1	interferon induced transmembrane protein 1	no|down	no|down	yes|up	1
gene-dync2i1	dync2i1	dynein 2 intermediate chain 1, transcript variant X1	no|up	no|down	yes|up	1
gene-canx	canx	calnexin	no|down	no|up	yes|down	1
gene-lrrc15	lrrc15	leucine rich repeat containing 15	no|up	no|up	yes|up	1
gene-ar	ar	androgen receptor	no|up	no|down	yes|up	1
gene-ldlrb	ldlrb	low density lipoprotein receptor b	no|up	yes|up	no|down	1
gene-LOC127508169	LOC127508169	trypsin I-P1-like, transcript variant X2	no|down	no|down	yes|down	1
gene-bmp3	bmp3	bone morphogenetic protein 3, transcript variant X1	no|up	no|down	yes|up	1
gene-si_dkey-6n21.13	si:dkey-6n21.13	P2Y purinoceptor 3, transcript variant X4	no|down	yes|down	no|up	1
gene-taf1c	taf1c	TATA-box binding protein associated factor, RNA polymerase I subunit C, transcript variant X1	yes|up	yes|up	no|up	2
gene-LOC127496163	LOC127496163	probable polyketide synthase 16, transcript variant X2	yes|down	yes|down	no|up	2
gene-stat1b	stat1b	signal transducer and activator of transcription 1b, transcript variant X1	yes|down	no|down	no|down	1
gene-LOC127517914	LOC127517914	uncharacterized LOC127517914, transcript variant X3	no|up	no|down	yes|up	1
gene-LOC127506157	LOC127506157	uncharacterized LOC127506157	no|down	yes|down	no|up	1
gene-LOC127496167	LOC127496167	cytochrome P450 7A1-like	no|up	yes|up	no|up	1
gene-LOC127508760	LOC127508760	patched domain-containing protein 3-like, transcript variant X1	no|down	yes|down	no|up	1
gene-calr3a	calr3a	calreticulin 3a	yes|down	no|up	yes|down	2
gene-grin3a	grin3a	glutamate receptor, ionotropic, N-methyl-D-aspartate 3A	yes|up	no|up	yes|up	2
gene-g6pc1a.2	g6pc1a.2	glucose-6-phosphatase catalytic subunit 1a, tandem duplicate 2	yes|down	yes|up	yes|down	3
gene-LOC127517137	LOC127517137	H-2 class II histocompatibility antigen, A-U alpha chain-like	yes|down	no|down	no|down	1
gene-zp2l2	zp2l2	zona pellucida glycoprotein 2, like 2, transcript variant X1	no|up	no|up	yes|down	1
gene-erbb3a	erbb3a	erb-b2 receptor tyrosine kinase 3a, transcript variant X1	no|up	yes|up	no|down	1
gene-socs1a	socs1a	suppressor of cytokine signaling 1a	yes|down	yes|down	yes|down	3
gene-ccdc85al	ccdc85al	coiled-coil domain containing 85A, like, transcript variant X1	no|up	no|down	yes|up	1
gene-egln2	egln2	egl-9 family hypoxia-inducible factor 2	no|down	no|up	yes|down	1
